# Supplementary material for: [μ-Bis(diphenyl­arsino)methane-1:2κ2 As:As]deca­carbonyl-1κ3 C,2κ3 C,3κ4 C-triangulo-triosmium(0)
Source: Acta Crystallogr Sect E Struct Rep Online. 2012 Jul 25;68(Pt 8):m1119–20. doi: 10.1107/S1600536812024208 (PMC3414163; doi:10.1107/S1600536812024208)
Supplement: Supplementary file 1 [file e-68-m1119-sup1.cif]

##############################################################################
#                                                                            #
# This CIF contains the data in a paper accepted for publication in          #
# Acta Crystallographica Section E. It conforms to the requirements of       #
# Notes for Authors for Acta Crystallographica Section E, and has been       #
# peer reviewed under the auspices of the IUCr Commission on Journals.       #
#                                                                            #
# Full details of the Crystallographic Information File format               #
# are given in the paper "The Crystallographic Information File (CIF):       #
# a New Standard Archive File for Crystallography" by S. R. Hall, F. H.      #
# Allen and I. D. Brown [Acta Cryst. (1991), A47, 655-685].                  #
#                                                                            #
# The current version of the core CIF dictionary is obtainable from          #
# ftp://ftp.iucr.org/pub/cif_core.dic.                                       #
#                                                                            #
# Software is freely available for graphical display of the structure(s)     #
# in this CIF. For information consult the CIF software page                 #
# http://www.iucr.org/resources/cif/software.                                #
#                                                                            #
# This file may be used for bona fide research purposes within the           #
# scientific community so long as proper attribution is given to the journal # 
# article from which it was obtained.                                        #
#                                                                            #
##############################################################################
data_global
_audit_creation_method     'form.cif (version 2.0)'
_journal_data_validation_number     ?
_journal_date_recd_electronic     2012-05-26
_journal_date_accepted     2012-05-27
_journal_name_full     'Acta Crystallographica, Section E'
_journal_year     2012
_journal_volume     68
_journal_issue      8
_journal_page_first     m1119
_journal_page_last     m1120
_journal_paper_category     QM
_journal_paper_doi     10.1107/S1600536812024208
_journal_coeditor_code     HB6822
_publ_contact_author_name     'Prof. Omar bin Shawkataly'
_publ_contact_author_address
;
      Chemical Sciences Programme
      School of Distance Education
      Universiti Sains Malaysia
      11800 USM, Penang
      Malaysia
;
_publ_contact_author_email     'omarsa@usm.my'
_publ_contact_author_fax     '(6)04-6576000'
_publ_contact_author_phone     '(6)04-6533936'
_publ_section_title
;\
[\m-Bis(diphenylarsino)methane-1:2\k^2^<i>As</i>:<i>As</i>]decacarbonyl-\
1\k^3^<i>C</i>,2\k^3^<i>C</i>,3\k^4^<i>C</i>-<i>triangulo</i>-triosmium(0)
;
loop_
    _publ_author_name
    _publ_author_footnote
    _publ_author_address
    'Omar bin Shawkataly'
;
      Thomson Reuters ResearcherID: B-6034-2009.
;
;
      Chemical Sciences Programme
      School of Distance Education
      Universiti Sains Malaysia
      11800 USM, Penang
      Malaysia
;
    'Imthyaz Ahmed Khan'
;
      Thomson Reuters ResearcherID: E-2833-2010.
      Permanent address: Department Of Chemistry, Gokhale Centenary College,
      Ankola 581 314, NK, Karnataka, India.
;
;
      Chemical Sciences Programme
      School of Distance Education
      Universiti Sains Malaysia
      11800 USM, Penang
      Malaysia
;
    'Siti Syaida Sirat'
;
      Thomson Reuters ResearcherID: E-6050-2011.
;
;
      Chemical Sciences Programme
      School of Distance Education
      Universiti Sains Malaysia
      11800 USM, Penang
      Malaysia
;
    'Ching Kheng Quah'
;
      Thomson Reuters ResearcherID: A-5525-2009.
;
;
      X-ray Crystallography Unit
      School of Physics
      Universiti Sains Malaysia
      11800 USM, Penang
      Malaysia
;
    'Hoong-Kun Fun'
;
      Thomson Reuters ResearcherID: A-3561-2009.
      Additional correspondence author, e-mail: hkfun@usm.my.
;
;     X-ray Crystallography Unit
      School of Physics
      Universiti Sains Malaysia
      11800 USM, Penang
      Malaysia
;
data_I
_audit_creation_method     SHELXL-97
_chemical_name_systematic
;
[\m-Bis(diphenylarsino)methane-1:2\k^2^<i>As</i>:<i>As</i>]decacarbonyl-
1\k^3^<i>C</i>,2\k^3^<i>C</i>,3\k^4^<i>C</i>-<i>triangulo</i>-triosmium(0)
;
_chemical_name_common     ?
_chemical_formula_moiety     'C35 H22 As2 O10 Os3'
_chemical_formula_sum     'C35 H22 As2 O10 Os3'
_chemical_formula_iupac     '[Os3 (C25 H22 As2) (C O)10]'
_chemical_formula_weight     1322.97
_chemical_melting_point     ?
_symmetry_cell_setting     orthorhombic
_symmetry_space_group_name_H-M     'P 21 21 21'
_symmetry_space_group_name_Hall     'P 2ac 2ab'
loop_
    _symmetry_equiv_pos_as_xyz
    'x, y, z'
    '-x+1/2, -y, z+1/2'
    '-x, y+1/2, -z+1/2'
    'x+1/2, -y+1/2, -z'
_cell_length_a     11.2965(4)
_cell_length_b     15.3594(5)
_cell_length_c     20.6641(7)
_cell_angle_alpha     90.00
_cell_angle_beta     90.00
_cell_angle_gamma     90.00
_cell_volume     3585.4(2)
_cell_formula_units_Z     4
_cell_measurement_reflns_used     9235
_cell_measurement_theta_min     3.47
_cell_measurement_theta_max     35.03
_cell_measurement_temperature     100
_exptl_crystal_description     'block'
_exptl_crystal_colour     'yellow'
_exptl_crystal_size_max     0.283
_exptl_crystal_size_mid     0.192
_exptl_crystal_size_min     0.083
_exptl_crystal_density_diffrn     2.451
_exptl_crystal_density_meas     ?
_exptl_crystal_density_method     'not measured'
_exptl_crystal_F_000     2424
_exptl_absorpt_coefficient_mu     12.493
_exptl_absorpt_correction_type     multi-scan
_exptl_absorpt_process_details     '(<i>SADABS</i>; Bruker, 2009)'
_exptl_absorpt_correction_T_min     0.1261
_exptl_absorpt_correction_T_max     0.4237
_exptl_special_details
;
The crystal was placed in the cold stream of an Oxford Cryosystems
Cobra open-flow nitrogen cryostat (Cosier & Glazer, 1986) operating
at 100 K.
;
_diffrn_ambient_temperature     100
_diffrn_radiation_type     MoK\a
_diffrn_radiation_wavelength     0.71073
_diffrn_radiation_source     'fine-focus sealed tube'
_diffrn_radiation_monochromator     graphite
_diffrn_measurement_device_type     'Bruker SMART APEXII DUO CCD'
_diffrn_measurement_method     '\f and \w scans'
_diffrn_detector_area_resol_mean     ?
_diffrn_reflns_number     113235
_diffrn_reflns_av_R_equivalents     0.0382
_diffrn_reflns_av_sigmaI/netI     0.0267
_diffrn_reflns_theta_min     1.65
_diffrn_reflns_theta_max     35.24
_diffrn_reflns_theta_full     35.24
_diffrn_measured_fraction_theta_max     0.994
_diffrn_measured_fraction_theta_full     0.994
_diffrn_reflns_limit_h_min     -18
_diffrn_reflns_limit_h_max     17
_diffrn_reflns_limit_k_min     -24
_diffrn_reflns_limit_k_max     24
_diffrn_reflns_limit_l_min     -33
_diffrn_reflns_limit_l_max     31
_diffrn_standards_number     0
_diffrn_standards_interval_count     .
_diffrn_standards_interval_time     .
_diffrn_standards_decay_%     ?
_refine_special_details
;
 Refinement of F^2^ against ALL reflections.  The weighted R-factor wR and
 goodness of fit S are based on F^2^, conventional R-factors R are based
 on F, with F set to zero for negative F^2^. The threshold expression of
 F^2^ > 2sigma(F^2^) is used only for calculating R-factors(gt) etc. and is
 not relevant to the choice of reflections for refinement.  R-factors based
 on F^2^ are statistically about twice as large as those based on F, and R-
 factors based on ALL data will be even larger.
;
_reflns_number_total     15930
_reflns_number_gt     15315
_reflns_threshold_expression     I>2\s(I)
_refine_ls_structure_factor_coef     Fsqd
_refine_ls_matrix_type     full
_refine_ls_R_factor_all     0.0193
_refine_ls_R_factor_gt     0.0177
_refine_ls_wR_factor_gt     0.0397
_refine_ls_wR_factor_ref     0.0401
_refine_ls_goodness_of_fit_ref     1.030
_refine_ls_restrained_S_all     1.030
_refine_ls_number_reflns     15930
_refine_ls_number_parameters     451
_refine_ls_number_restraints     0
_refine_ls_hydrogen_treatment     constr
_refine_ls_weighting_scheme     calc
_refine_ls_weighting_details
         'calc w=1/[\s^2^(Fo^2^)+(0.0183P)^2^+0.1317P] where P=(Fo^2^+2Fc^2^)/3'
_atom_sites_solution_hydrogens     geom
_atom_sites_solution_primary     direct
_atom_sites_solution_secondary     difmap
_refine_ls_shift/su_max     0.004
_refine_ls_shift/su_mean     0.001
_refine_diff_density_max     2.146
_refine_diff_density_min     -0.656
_refine_ls_extinction_method     none
_refine_ls_extinction_coef     ?
_refine_ls_abs_structure_details     'Flack (1983), 7211 Friedel pairs'
_refine_ls_abs_structure_Flack     0.003(4)
loop_
    _atom_type_symbol
    _atom_type_description
    _atom_type_scat_dispersion_real
    _atom_type_scat_dispersion_imag
    _atom_type_scat_source
    'C' 'C' 0.0033 0.0016
                         'International Tables Vol C Tables 4.2.6.8 and 6.1.1.4'
    'H' 'H' 0.0000 0.0000
                         'International Tables Vol C Tables 4.2.6.8 and 6.1.1.4'
    'O' 'O' 0.0106 0.0060
                         'International Tables Vol C Tables 4.2.6.8 and 6.1.1.4'
    'As' 'As' 0.0499 2.0058
                         'International Tables Vol C Tables 4.2.6.8 and 6.1.1.4'
    'Os' 'Os' -1.2165 7.6030
                         'International Tables Vol C Tables 4.2.6.8 and 6.1.1.4'
_computing_data_collection     'APEX2 (Bruker, 2009)'
_computing_cell_refinement     'SAINT (Bruker, 2009)'
_computing_data_reduction     'SAINT (Bruker, 2009)'
_computing_structure_solution     'SHELXTL (Sheldrick, 2008)'
_computing_structure_refinement     'SHELXTL (Sheldrick, 2008)'
_computing_molecular_graphics     'SHELXTL (Sheldrick, 2008)'
_computing_publication_material
                             'SHELXTL (Sheldrick, 2008) and PLATON (Spek, 2009)'
loop_
    _atom_site_type_symbol
    _atom_site_label
    _atom_site_fract_x
    _atom_site_fract_y
    _atom_site_fract_z
    _atom_site_U_iso_or_equiv
    _atom_site_adp_type
    _atom_site_calc_flag
    _atom_site_refinement_flags
    _atom_site_occupancy
    _atom_site_symmetry_multiplicity
    _atom_site_disorder_assembly
    _atom_site_disorder_group
    Os Os1 0.354069(9) 0.615329(6) 0.007987(5) 0.01876(2) Uani d . 1 1 . .
    Os Os2 0.548452(9) 0.526643(6) -0.050964(4) 0.01714(2) Uani d . 1 1 . .
    Os Os3 0.489703(8) 0.495413(6) 0.082197(4) 0.01706(2) Uani d . 1 1 . .
    As As1 0.69820(2) 0.412545(15) -0.057934(12) 0.01689(4) Uani d . 1 1 . .
    As As2 0.67020(2) 0.413355(15) 0.100713(12) 0.01737(4) Uani d . 1 1 . .
    O O1 0.3597(2) 0.40377(15) -0.10762(11) 0.0328(5) Uani d . 1 1 . .
    O O2 0.5677(2) 0.62136(16) -0.17955(10) 0.0362(5) Uani d . 1 1 . .
    O O3 0.73319(18) 0.65213(12) 0.00711(10) 0.0249(4) Uani d . 1 1 . .
    O O4 0.6145(2) 0.65723(13) 0.13870(11) 0.0314(5) Uani d . 1 1 . .
    O O5 0.3398(2) 0.47636(15) 0.20337(11) 0.0364(5) Uani d . 1 1 . .
    O O6 0.3869(2) 0.32433(13) 0.02838(11) 0.0309(4) Uani d . 1 1 . .
    O O7 0.1858(2) 0.45691(13) 0.01110(11) 0.0290(4) Uani d . 1 1 . .
    O O8 0.5231(2) 0.77265(13) 0.02219(12) 0.0330(5) Uani d . 1 1 . .
    O O9 0.1940(2) 0.71457(14) 0.10128(10) 0.0274(4) Uani d . 1 1 . .
    O O10 0.2597(3) 0.67957(16) -0.12203(11) 0.0375(5) Uani d . 1 1 . .
    C C1 0.6686(2) 0.31404(16) -0.11490(13) 0.0209(4) Uani d . 1 1 . .
    C C2 0.6021(3) 0.24306(19) -0.09540(15) 0.0306(6) Uani d . 1 1 . .
    H H2A 0.5695 0.2419 -0.0541 0.037 Uiso calc R 1 1 . .
    C C3 0.5837(3) 0.1734(2) -0.13716(18) 0.0357(7) Uani d . 1 1 . .
    H H3A 0.5414 0.1249 -0.1233 0.043 Uiso calc R 1 1 . .
    C C4 0.6283(3) 0.1764(2) -0.19913(18) 0.0387(8) Uani d . 1 1 . .
    H H4A 0.6156 0.1302 -0.2273 0.046 Uiso calc R 1 1 . .
    C C5 0.6920(4) 0.2480(3) -0.21935(19) 0.0507(11) Uani d . 1 1 . .
    H H5A 0.7204 0.2504 -0.2615 0.061 Uiso calc R 1 1 . .
    C C6 0.7138(4) 0.3161(3) -0.17744(15) 0.0393(8) Uani d . 1 1 . .
    H H6A 0.7587 0.3635 -0.1911 0.047 Uiso calc R 1 1 . .
    C C7 0.8535(2) 0.44692(16) -0.08874(12) 0.0195(4) Uani d . 1 1 . .
    C C8 0.9464(2) 0.38678(17) -0.08878(13) 0.0239(4) Uani d . 1 1 . .
    H H8A 0.9348 0.3316 -0.0714 0.029 Uiso calc R 1 1 . .
    C C9 1.0558(3) 0.40890(19) -0.11464(14) 0.0277(5) Uani d . 1 1 . .
    H H9A 1.1176 0.3688 -0.1143 0.033 Uiso calc R 1 1 . .
    C C10 1.0728(3) 0.4917(2) -0.14121(14) 0.0293(5) Uani d . 1 1 . .
    H H10A 1.1456 0.5067 -0.1590 0.035 Uiso calc R 1 1 . .
    C C11 0.9808(3) 0.5514(2) -0.14105(16) 0.0319(6) Uani d . 1 1 . .
    H H11A 0.9928 0.6066 -0.1584 0.038 Uiso calc R 1 1 . .
    C C12 0.8710(3) 0.53001(18) -0.11529(14) 0.0256(5) Uani d . 1 1 . .
    H H12A 0.8096 0.5704 -0.1156 0.031 Uiso calc R 1 1 . .
    C C13 0.7304(2) 0.35167(16) 0.02453(12) 0.0200(4) Uani d . 1 1 . .
    H H13A 0.6947 0.2943 0.0229 0.024 Uiso calc R 1 1 . .
    H H13B 0.8152 0.3440 0.0291 0.024 Uiso calc R 1 1 . .
    C C14 0.6633(3) 0.32178(16) 0.16483(12) 0.0226(5) Uani d . 1 1 . .
    C C15 0.5550(3) 0.30088(18) 0.19310(14) 0.0287(5) Uani d . 1 1 . .
    H H15A 0.4860 0.3283 0.1793 0.034 Uiso calc R 1 1 . .
    C C16 0.5504(4) 0.2387(2) 0.24227(16) 0.0406(8) Uani d . 1 1 . .
    H H16A 0.4785 0.2253 0.2619 0.049 Uiso calc R 1 1 . .
    C C17 0.6525(5) 0.1971(2) 0.26166(16) 0.0448(10) Uani d . 1 1 . .
    H H17A 0.6493 0.1558 0.2945 0.054 Uiso calc R 1 1 . .
    C C18 0.7609(4) 0.2164(2) 0.23230(19) 0.0455(9) Uani d . 1 1 . .
    H H18A 0.8292 0.1875 0.2452 0.055 Uiso calc R 1 1 . .
    C C19 0.7663(3) 0.2790(2) 0.18377(17) 0.0348(7) Uani d . 1 1 . .
    H H19A 0.8382 0.2921 0.1641 0.042 Uiso calc R 1 1 . .
    C C20 0.8073(2) 0.47859(17) 0.12749(12) 0.0218(4) Uani d . 1 1 . .
    C C21 0.8823(2) 0.51501(17) 0.08151(13) 0.0235(5) Uani d . 1 1 . .
    H H21A 0.8685 0.5044 0.0379 0.028 Uiso calc R 1 1 . .
    C C22 0.9774(3) 0.5669(2) 0.09953(15) 0.0295(6) Uani d . 1 1 . .
    H H22A 1.0258 0.5924 0.0684 0.035 Uiso calc R 1 1 . .
    C C23 0.9990(4) 0.5801(3) 0.16520(17) 0.0416(8) Uani d . 1 1 . .
    H H23A 1.0631 0.6139 0.1781 0.050 Uiso calc R 1 1 . .
    C C24 0.9261(4) 0.5433(3) 0.21142(16) 0.0442(9) Uani d . 1 1 . .
    H H24A 0.9419 0.5521 0.2551 0.053 Uiso calc R 1 1 . .
    C C25 0.8293(3) 0.4932(2) 0.19326(14) 0.0332(6) Uani d . 1 1 . .
    H H25A 0.7795 0.4696 0.2245 0.040 Uiso calc R 1 1 . .
    C C26 0.4277(2) 0.44858(18) -0.08441(14) 0.0246(5) Uani d . 1 1 . .
    C C27 0.5611(3) 0.58390(18) -0.13190(13) 0.0249(5) Uani d . 1 1 . .
    C C28 0.6617(2) 0.60593(16) -0.01254(12) 0.0213(4) Uani d . 1 1 . .
    C C29 0.5671(2) 0.59914(16) 0.11534(12) 0.0222(5) Uani d . 1 1 . .
    C C30 0.3988(3) 0.48449(17) 0.15851(14) 0.0254(5) Uani d . 1 1 . .
    C C31 0.4223(2) 0.39043(17) 0.04611(13) 0.0233(4) Uani d . 1 1 . .
    C C32 0.2519(2) 0.51294(17) 0.00885(13) 0.0235(4) Uani d . 1 1 . .
    C C33 0.4661(3) 0.71218(17) 0.01634(14) 0.0257(5) Uani d . 1 1 . .
    C C34 0.2522(2) 0.67485(16) 0.06705(13) 0.0217(4) Uani d . 1 1 . .
    C C35 0.2952(3) 0.65769(18) -0.07368(15) 0.0274(5) Uani d . 1 1 . .
loop_
    _atom_site_aniso_label
    _atom_site_aniso_U_11
    _atom_site_aniso_U_22
    _atom_site_aniso_U_33
    _atom_site_aniso_U_12
    _atom_site_aniso_U_13
    _atom_site_aniso_U_23
    Os1 0.01912(4) 0.01713(4) 0.02001(4) 0.00236(3) 0.00210(3) 0.00109(3)
    Os2 0.01921(4) 0.01654(3) 0.01566(3) 0.00183(3) 0.00101(3) 0.00057(3)
    Os3 0.01947(4) 0.01557(3) 0.01613(3) -0.00027(3) 0.00148(3) 0.00011(3)
    As1 0.01900(11) 0.01576(9) 0.01591(10) 0.00097(8) 0.00047(8) -0.00040(8)
    As2 0.02087(11) 0.01588(9) 0.01538(9) -0.00059(8) -0.00076(8) 0.00113(8)
    O1 0.0256(10) 0.0353(11) 0.0376(11) -0.0034(8) -0.0039(9) -0.0105(9)
    O2 0.0463(14) 0.0400(12) 0.0223(9) 0.0023(10) 0.0011(9) 0.0086(9)
    O3 0.0247(9) 0.0211(8) 0.0289(9) -0.0023(7) -0.0005(8) 0.0011(7)
    O4 0.0421(13) 0.0218(9) 0.0302(10) -0.0078(8) 0.0055(9) -0.0044(8)
    O5 0.0473(14) 0.0326(10) 0.0291(10) -0.0087(10) 0.0161(10) -0.0033(8)
    O6 0.0379(12) 0.0208(9) 0.0340(11) -0.0038(8) -0.0040(9) -0.0028(8)
    O7 0.0289(10) 0.0261(9) 0.0320(10) -0.0033(7) -0.0008(8) -0.0011(8)
    O8 0.0293(11) 0.0232(9) 0.0466(13) -0.0018(8) 0.0053(9) 0.0033(9)
    O9 0.0274(10) 0.0280(9) 0.0267(9) 0.0010(8) 0.0051(8) -0.0040(8)
    O10 0.0499(15) 0.0369(12) 0.0259(10) 0.0080(11) -0.0017(10) 0.0050(9)
    C1 0.0206(11) 0.0212(10) 0.0209(10) 0.0028(8) -0.0013(8) -0.0024(8)
    C2 0.0379(16) 0.0267(12) 0.0273(13) -0.0095(11) -0.0011(11) -0.0033(10)
    C3 0.0417(18) 0.0224(12) 0.0429(17) -0.0044(12) -0.0107(14) -0.0047(12)
    C4 0.0351(17) 0.0377(16) 0.0432(18) 0.0033(13) -0.0091(14) -0.0208(14)
    C5 0.055(2) 0.067(3) 0.0296(16) -0.020(2) 0.0093(16) -0.0261(17)
    C6 0.050(2) 0.0475(18) 0.0200(12) -0.0189(16) 0.0031(13) -0.0073(12)
    C7 0.0181(10) 0.0220(10) 0.0183(10) 0.0002(8) 0.0007(8) -0.0029(8)
    C8 0.0219(11) 0.0227(10) 0.0271(11) 0.0021(9) 0.0003(9) -0.0009(9)
    C9 0.0227(12) 0.0320(13) 0.0284(12) 0.0013(10) 0.0026(10) -0.0049(10)
    C10 0.0245(12) 0.0354(14) 0.0281(12) -0.0037(11) 0.0056(10) 0.0003(11)
    C11 0.0318(15) 0.0296(13) 0.0345(14) -0.0037(11) 0.0096(12) 0.0076(11)
    C12 0.0259(13) 0.0224(11) 0.0286(12) 0.0003(9) 0.0062(10) 0.0028(9)
    C13 0.0242(11) 0.0173(9) 0.0183(10) 0.0036(8) -0.0029(9) -0.0003(8)
    C14 0.0323(14) 0.0186(10) 0.0168(10) -0.0017(9) -0.0016(9) 0.0012(8)
    C15 0.0397(16) 0.0219(11) 0.0246(12) -0.0032(11) 0.0047(11) 0.0047(9)
    C16 0.068(2) 0.0280(13) 0.0260(13) -0.0133(15) 0.0066(15) 0.0055(11)
    C17 0.082(3) 0.0273(14) 0.0254(13) -0.0134(17) -0.0116(17) 0.0092(11)
    C18 0.059(2) 0.0367(17) 0.0408(19) -0.0009(16) -0.0207(18) 0.0140(14)
    C19 0.0407(18) 0.0298(14) 0.0340(15) 0.0022(12) -0.0099(13) 0.0100(12)
    C20 0.0229(11) 0.0216(10) 0.0209(10) -0.0010(8) -0.0027(8) -0.0003(8)
    C21 0.0268(12) 0.0236(11) 0.0201(10) -0.0026(9) -0.0017(9) -0.0002(9)
    C22 0.0259(13) 0.0337(13) 0.0290(13) -0.0074(10) -0.0022(10) 0.0022(11)
    C23 0.0418(18) 0.0499(19) 0.0332(15) -0.0222(16) -0.0085(14) -0.0006(14)
    C24 0.054(2) 0.054(2) 0.0238(13) -0.0253(18) -0.0113(14) -0.0015(13)
    C25 0.0414(17) 0.0374(15) 0.0207(11) -0.0138(13) -0.0028(11) -0.0006(11)
    C26 0.0235(12) 0.0262(11) 0.0241(11) 0.0013(9) 0.0011(10) -0.0021(10)
    C27 0.0258(12) 0.0270(12) 0.0217(11) 0.0028(10) 0.0017(9) -0.0014(9)
    C28 0.0253(11) 0.0195(10) 0.0191(10) 0.0046(8) 0.0012(9) 0.0023(8)
    C29 0.0263(12) 0.0208(10) 0.0196(10) -0.0013(9) 0.0052(9) 0.0010(8)
    C30 0.0300(13) 0.0191(11) 0.0270(12) -0.0021(9) 0.0039(10) -0.0013(9)
    C31 0.0233(11) 0.0215(10) 0.0252(11) 0.0004(8) 0.0003(9) 0.0006(9)
    C32 0.0240(11) 0.0256(11) 0.0209(10) 0.0033(9) 0.0006(9) -0.0016(9)
    C33 0.0248(12) 0.0223(10) 0.0300(13) 0.0029(9) 0.0054(10) 0.0026(9)
    C34 0.0229(11) 0.0211(10) 0.0211(11) -0.0015(9) 0.0004(9) 0.0021(8)
    C35 0.0316(14) 0.0225(11) 0.0281(13) 0.0068(10) 0.0053(11) 0.0039(10)
_geom_special_details
;
 All esds (except the esd in the dihedral angle between two l.s. planes)
 are estimated using the full covariance matrix.  The cell esds are taken
 into account individually in the estimation of esds in distances, angles
 and torsion angles; correlations between esds in cell parameters are only
 used when they are defined by crystal symmetry.  An approximate (isotropic)
 treatment of cell esds is used for estimating esds involving l.s. planes.
;
loop_
    _geom_bond_atom_site_label_1
    _geom_bond_atom_site_label_2
    _geom_bond_site_symmetry_2
    _geom_bond_distance
    _geom_bond_publ_flag
    Os1 C34 . 1.910(3) ?
    Os1 C35 . 1.927(3) ?
    Os1 C32 . 1.951(3) ?
    Os1 C33 . 1.961(3) ?
    Os1 Os3 . 2.84457(15) ?
    Os1 Os2 . 2.85678(15) ?
    Os2 C27 . 1.895(3) ?
    Os2 C28 . 1.937(3) ?
    Os2 C26 . 1.943(3) ?
    Os2 As1 . 2.4400(3) y
    Os2 Os3 . 2.87091(16) ?
    Os3 C30 . 1.889(3) ?
    Os3 C31 . 1.933(3) ?
    Os3 C29 . 1.942(3) ?
    Os3 As2 . 2.4274(3) y
    As1 C7 . 1.940(3) ?
    As1 C1 . 1.946(3) ?
    As1 C13 . 1.977(2) ?
    As2 C20 . 1.926(3) ?
    As2 C14 . 1.934(2) ?
    As2 C13 . 1.959(2) ?
    O1 C26 . 1.138(3) ?
    O2 C27 . 1.143(3) ?
    O3 C28 . 1.149(3) ?
    O4 C29 . 1.147(3) ?
    O5 C30 . 1.149(3) ?
    O6 C31 . 1.151(3) ?
    O7 C32 . 1.140(3) ?
    O8 C33 . 1.137(3) ?
    O9 C34 . 1.142(3) ?
    O10 C35 . 1.128(4) ?
    C1 C2 . 1.384(4) ?
    C1 C6 . 1.390(4) ?
    C2 C3 . 1.390(4) ?
    C2 H2A . 0.9300 ?
    C3 C4 . 1.377(5) ?
    C3 H3A . 0.9300 ?
    C4 C5 . 1.378(6) ?
    C4 H4A . 0.9300 ?
    C5 C6 . 1.380(5) ?
    C5 H5A . 0.9300 ?
    C6 H6A . 0.9300 ?
    C7 C8 . 1.397(4) ?
    C7 C12 . 1.403(4) ?
    C8 C9 . 1.389(4) ?
    C8 H8A . 0.9300 ?
    C9 C10 . 1.398(4) ?
    C9 H9A . 0.9300 ?
    C10 C11 . 1.386(4) ?
    C10 H10A . 0.9300 ?
    C11 C12 . 1.390(4) ?
    C11 H11A . 0.9300 ?
    C12 H12A . 0.9300 ?
    C13 H13A . 0.9700 ?
    C13 H13B . 0.9700 ?
    C14 C19 . 1.393(4) ?
    C14 C15 . 1.393(4) ?
    C15 C16 . 1.396(4) ?
    C15 H15A . 0.9300 ?
    C16 C17 . 1.378(6) ?
    C16 H16A . 0.9300 ?
    C17 C18 . 1.398(7) ?
    C17 H17A . 0.9300 ?
    C18 C19 . 1.390(5) ?
    C18 H18A . 0.9300 ?
    C19 H19A . 0.9300 ?
    C20 C21 . 1.390(4) ?
    C20 C25 . 1.400(4) ?
    C21 C22 . 1.389(4) ?
    C21 H21A . 0.9300 ?
    C22 C23 . 1.393(4) ?
    C22 H22A . 0.9300 ?
    C23 C24 . 1.383(5) ?
    C23 H23A . 0.9300 ?
    C24 C25 . 1.389(5) ?
    C24 H24A . 0.9300 ?
    C25 H25A . 0.9300 ?
loop_
    _geom_angle_atom_site_label_1
    _geom_angle_atom_site_label_2
    _geom_angle_atom_site_label_3
    _geom_angle_site_symmetry_1
    _geom_angle_site_symmetry_3
    _geom_angle
    _geom_angle_publ_flag
    C34 Os1 C35 . . 100.97(12) ?
    C34 Os1 C32 . . 91.35(11) ?
    C35 Os1 C32 . . 94.37(12) ?
    C34 Os1 C33 . . 88.26(11) ?
    C35 Os1 C33 . . 92.50(12) ?
    C32 Os1 C33 . . 173.07(12) ?
    C34 Os1 Os3 . . 106.85(8) ?
    C35 Os1 Os3 . . 151.23(8) ?
    C32 Os1 Os3 . . 77.99(8) ?
    C33 Os1 Os3 . . 95.51(8) ?
    C34 Os1 Os2 . . 164.49(8) ?
    C35 Os1 Os2 . . 93.02(8) ?
    C32 Os1 Os2 . . 94.26(8) ?
    C33 Os1 Os2 . . 84.43(8) ?
    Os3 Os1 Os2 . . 60.470(4) ?
    C27 Os2 C28 . . 91.16(11) ?
    C27 Os2 C26 . . 91.45(12) ?
    C28 Os2 C26 . . 176.04(11) ?
    C27 Os2 As1 . . 103.24(8) ?
    C28 Os2 As1 . . 91.01(7) ?
    C26 Os2 As1 . . 91.29(8) ?
    C27 Os2 Os1 . . 102.30(8) ?
    C28 Os2 Os1 . . 91.91(8) ?
    C26 Os2 Os1 . . 84.62(8) ?
    As1 Os2 Os1 . . 154.228(7) ?
    C27 Os2 Os3 . . 160.20(8) ?
    C28 Os2 Os3 . . 82.24(7) ?
    C26 Os2 Os3 . . 94.33(8) ?
    As1 Os2 Os3 . . 95.557(7) ?
    Os1 Os2 Os3 . . 59.555(3) ?
    C30 Os3 C31 . . 91.94(11) ?
    C30 Os3 C29 . . 91.33(11) ?
    C31 Os3 C29 . . 176.16(11) ?
    C30 Os3 As2 . . 106.18(9) ?
    C31 Os3 As2 . . 87.62(8) ?
    C29 Os3 As2 . . 89.54(8) ?
    C30 Os3 Os1 . . 102.41(9) ?
    C31 Os3 Os1 . . 96.89(8) ?
    C29 Os3 Os1 . . 84.35(8) ?
    As2 Os3 Os1 . . 150.881(7) ?
    C30 Os3 Os2 . . 160.15(9) ?
    C31 Os3 Os2 . . 81.99(8) ?
    C29 Os3 Os2 . . 95.56(7) ?
    As2 Os3 Os2 . . 92.502(7) ?
    Os1 Os3 Os2 . . 59.976(4) ?
    C7 As1 C1 . . 99.71(10) ?
    C7 As1 C13 . . 104.18(11) ?
    C1 As1 C13 . . 100.68(10) ?
    C7 As1 Os2 . . 116.81(7) ?
    C1 As1 Os2 . . 118.35(8) ?
    C13 As1 Os2 . . 114.60(7) ?
    C20 As2 C14 . . 102.36(11) ?
    C20 As2 C13 . . 101.73(11) ?
    C14 As2 C13 . . 102.29(11) ?
    C20 As2 Os3 . . 116.79(8) ?
    C14 As2 Os3 . . 116.85(9) ?
    C13 As2 Os3 . . 114.59(7) ?
    C2 C1 C6 . . 119.2(3) ?
    C2 C1 As1 . . 122.0(2) ?
    C6 C1 As1 . . 118.8(2) ?
    C1 C2 C3 . . 120.4(3) ?
    C1 C2 H2A . . 119.8 ?
    C3 C2 H2A . . 119.8 ?
    C4 C3 C2 . . 119.8(3) ?
    C4 C3 H3A . . 120.1 ?
    C2 C3 H3A . . 120.1 ?
    C3 C4 C5 . . 120.0(3) ?
    C3 C4 H4A . . 120.0 ?
    C5 C4 H4A . . 120.0 ?
    C4 C5 C6 . . 120.5(3) ?
    C4 C5 H5A . . 119.8 ?
    C6 C5 H5A . . 119.8 ?
    C5 C6 C1 . . 120.0(3) ?
    C5 C6 H6A . . 120.0 ?
    C1 C6 H6A . . 120.0 ?
    C8 C7 C12 . . 119.7(2) ?
    C8 C7 As1 . . 119.94(19) ?
    C12 C7 As1 . . 120.2(2) ?
    C9 C8 C7 . . 120.4(2) ?
    C9 C8 H8A . . 119.8 ?
    C7 C8 H8A . . 119.8 ?
    C8 C9 C10 . . 119.7(3) ?
    C8 C9 H9A . . 120.2 ?
    C10 C9 H9A . . 120.2 ?
    C11 C10 C9 . . 119.9(3) ?
    C11 C10 H10A . . 120.1 ?
    C9 C10 H10A . . 120.1 ?
    C10 C11 C12 . . 120.9(3) ?
    C10 C11 H11A . . 119.5 ?
    C12 C11 H11A . . 119.5 ?
    C11 C12 C7 . . 119.4(3) ?
    C11 C12 H12A . . 120.3 ?
    C7 C12 H12A . . 120.3 ?
    As2 C13 As1 . . 113.57(12) ?
    As2 C13 H13A . . 108.9 ?
    As1 C13 H13A . . 108.9 ?
    As2 C13 H13B . . 108.9 ?
    As1 C13 H13B . . 108.9 ?
    H13A C13 H13B . . 107.7 ?
    C19 C14 C15 . . 120.5(3) ?
    C19 C14 As2 . . 120.1(2) ?
    C15 C14 As2 . . 119.4(2) ?
    C14 C15 C16 . . 119.7(3) ?
    C14 C15 H15A . . 120.1 ?
    C16 C15 H15A . . 120.1 ?
    C17 C16 C15 . . 119.9(4) ?
    C17 C16 H16A . . 120.1 ?
    C15 C16 H16A . . 120.1 ?
    C16 C17 C18 . . 120.6(3) ?
    C16 C17 H17A . . 119.7 ?
    C18 C17 H17A . . 119.7 ?
    C19 C18 C17 . . 119.9(4) ?
    C19 C18 H18A . . 120.0 ?
    C17 C18 H18A . . 120.0 ?
    C18 C19 C14 . . 119.4(4) ?
    C18 C19 H19A . . 120.3 ?
    C14 C19 H19A . . 120.3 ?
    C21 C20 C25 . . 119.4(3) ?
    C21 C20 As2 . . 120.20(19) ?
    C25 C20 As2 . . 120.3(2) ?
    C22 C21 C20 . . 121.3(3) ?
    C22 C21 H21A . . 119.4 ?
    C20 C21 H21A . . 119.4 ?
    C21 C22 C23 . . 118.7(3) ?
    C21 C22 H22A . . 120.7 ?
    C23 C22 H22A . . 120.7 ?
    C24 C23 C22 . . 120.6(3) ?
    C24 C23 H23A . . 119.7 ?
    C22 C23 H23A . . 119.7 ?
    C23 C24 C25 . . 120.6(3) ?
    C23 C24 H24A . . 119.7 ?
    C25 C24 H24A . . 119.7 ?
    C24 C25 C20 . . 119.4(3) ?
    C24 C25 H25A . . 120.3 ?
    C20 C25 H25A . . 120.3 ?
    O1 C26 Os2 . . 175.9(3) ?
    O2 C27 Os2 . . 177.4(3) ?
    O3 C28 Os2 . . 175.9(2) ?
    O4 C29 Os3 . . 175.3(2) ?
    O5 C30 Os3 . . 177.1(3) ?
    O6 C31 Os3 . . 174.6(2) ?
    O7 C32 Os1 . . 175.0(2) ?
    O8 C33 Os1 . . 174.2(2) ?
    O9 C34 Os1 . . 176.3(2) ?
    O10 C35 Os1 . . 177.6(3) ?
loop_
    _geom_torsion_atom_site_label_1
    _geom_torsion_atom_site_label_2
    _geom_torsion_atom_site_label_3
    _geom_torsion_atom_site_label_4
    _geom_torsion_site_symmetry_1
    _geom_torsion_site_symmetry_2
    _geom_torsion_site_symmetry_3
    _geom_torsion_site_symmetry_4
    _geom_torsion
    _geom_torsion_publ_flag
    C34 Os1 Os2 C27 . . . . -134.2(3) ?
    C35 Os1 Os2 C27 . . . . 20.33(13) ?
    C32 Os1 Os2 C27 . . . . 114.94(12) ?
    C33 Os1 Os2 C27 . . . . -71.89(12) ?
    Os3 Os1 Os2 C27 . . . . -171.44(9) ?
    C34 Os1 Os2 C28 . . . . -42.5(3) ?
    C35 Os1 Os2 C28 . . . . 111.94(12) ?
    C32 Os1 Os2 C28 . . . . -153.45(11) ?
    C33 Os1 Os2 C28 . . . . 19.72(11) ?
    Os3 Os1 Os2 C28 . . . . -79.84(7) ?
    C34 Os1 Os2 C26 . . . . 135.5(3) ?
    C35 Os1 Os2 C26 . . . . -69.98(12) ?
    C32 Os1 Os2 C26 . . . . 24.63(12) ?
    C33 Os1 Os2 C26 . . . . -162.20(12) ?
    Os3 Os1 Os2 C26 . . . . 98.24(8) ?
    C34 Os1 Os2 As1 . . . . 53.7(3) ?
    C35 Os1 Os2 As1 . . . . -151.77(9) ?
    C32 Os1 Os2 As1 . . . . -57.16(8) ?
    C33 Os1 Os2 As1 . . . . 116.01(9) ?
    Os3 Os1 Os2 As1 . . . . 16.456(16) ?
    C34 Os1 Os2 Os3 . . . . 37.3(3) ?
    C35 Os1 Os2 Os3 . . . . -168.22(9) ?
    C32 Os1 Os2 Os3 . . . . -73.61(8) ?
    C33 Os1 Os2 Os3 . . . . 99.56(9) ?
    C34 Os1 Os3 C30 . . . . 19.63(12) ?
    C35 Os1 Os3 C30 . . . . -145.1(2) ?
    C32 Os1 Os3 C30 . . . . -68.12(12) ?
    C33 Os1 Os3 C30 . . . . 109.47(12) ?
    Os2 Os1 Os3 C30 . . . . -170.12(8) ?
    C34 Os1 Os3 C31 . . . . 113.16(12) ?
    C35 Os1 Os3 C31 . . . . -51.5(2) ?
    C32 Os1 Os3 C31 . . . . 25.41(11) ?
    C33 Os1 Os3 C31 . . . . -157.00(11) ?
    Os2 Os1 Os3 C31 . . . . -76.59(8) ?
    C34 Os1 Os3 C29 . . . . -70.49(11) ?
    C35 Os1 Os3 C29 . . . . 124.8(2) ?
    C32 Os1 Os3 C29 . . . . -158.24(11) ?
    C33 Os1 Os3 C29 . . . . 19.35(11) ?
    Os2 Os1 Os3 C29 . . . . 99.76(8) ?
    C34 Os1 Os3 As2 . . . . -149.30(8) ?
    C35 Os1 Os3 As2 . . . . 46.00(19) ?
    C32 Os1 Os3 As2 . . . . 122.95(8) ?
    C33 Os1 Os3 As2 . . . . -59.46(8) ?
    Os2 Os1 Os3 As2 . . . . 20.951(15) ?
    C34 Os1 Os3 Os2 . . . . -170.25(8) ?
    C35 Os1 Os3 Os2 . . . . 25.05(19) ?
    C32 Os1 Os3 Os2 . . . . 102.00(8) ?
    C33 Os1 Os3 Os2 . . . . -80.41(8) ?
    C27 Os2 Os3 C30 . . . . 55.0(4) ?
    C28 Os2 Os3 C30 . . . . 126.4(2) ?
    C26 Os2 Os3 C30 . . . . -51.6(2) ?
    As1 Os2 Os3 C30 . . . . -143.3(2) ?
    Os1 Os2 Os3 C30 . . . . 29.6(2) ?
    C27 Os2 Os3 C31 . . . . 128.2(3) ?
    C28 Os2 Os3 C31 . . . . -160.37(11) ?
    C26 Os2 Os3 C31 . . . . 21.62(11) ?
    As1 Os2 Os3 C31 . . . . -70.11(8) ?
    Os1 Os2 Os3 C31 . . . . 102.78(8) ?
    C27 Os2 Os3 C29 . . . . -54.8(3) ?
    C28 Os2 Os3 C29 . . . . 16.66(11) ?
    C26 Os2 Os3 C29 . . . . -161.36(11) ?
    As1 Os2 Os3 C29 . . . . 106.92(8) ?
    Os1 Os2 Os3 C29 . . . . -80.19(8) ?
    C27 Os2 Os3 As2 . . . . -144.6(3) ?
    C28 Os2 Os3 As2 . . . . -73.13(7) ?
    C26 Os2 Os3 As2 . . . . 108.86(8) ?
    As1 Os2 Os3 As2 . . . . 17.139(9) ?
    Os1 Os2 Os3 As2 . . . . -169.970(7) ?
    C27 Os2 Os3 Os1 . . . . 25.4(3) ?
    C28 Os2 Os3 Os1 . . . . 96.84(7) ?
    C26 Os2 Os3 Os1 . . . . -81.17(8) ?
    As1 Os2 Os3 Os1 . . . . -172.891(7) ?
    C27 Os2 As1 C7 . . . . 47.46(12) ?
    C28 Os2 As1 C7 . . . . -43.97(11) ?
    C26 Os2 As1 C7 . . . . 139.26(11) ?
    Os1 Os2 As1 C7 . . . . -140.47(8) ?
    Os3 Os2 As1 C7 . . . . -126.26(8) ?
    C27 Os2 As1 C1 . . . . -71.71(13) ?
    C28 Os2 As1 C1 . . . . -163.14(12) ?
    C26 Os2 As1 C1 . . . . 20.08(12) ?
    Os1 Os2 As1 C1 . . . . 100.36(9) ?
    Os3 Os2 As1 C1 . . . . 114.56(9) ?
    C27 Os2 As1 C13 . . . . 169.69(12) ?
    C28 Os2 As1 C13 . . . . 78.26(11) ?
    C26 Os2 As1 C13 . . . . -98.51(12) ?
    Os1 Os2 As1 C13 . . . . -18.24(9) ?
    Os3 Os2 As1 C13 . . . . -4.03(8) ?
    C30 Os3 As2 C20 . . . . -97.89(12) ?
    C31 Os3 As2 C20 . . . . 170.77(12) ?
    C29 Os3 As2 C20 . . . . -6.64(11) ?
    Os1 Os3 As2 C20 . . . . 70.85(9) ?
    Os2 Os3 As2 C20 . . . . 88.90(9) ?
    C30 Os3 As2 C14 . . . . 23.73(12) ?
    C31 Os3 As2 C14 . . . . -67.60(12) ?
    C29 Os3 As2 C14 . . . . 114.98(11) ?
    Os1 Os3 As2 C14 . . . . -167.53(8) ?
    Os2 Os3 As2 C14 . . . . -149.47(9) ?
    C30 Os3 As2 C13 . . . . 143.33(12) ?
    C31 Os3 As2 C13 . . . . 52.00(12) ?
    C29 Os3 As2 C13 . . . . -125.42(11) ?
    Os1 Os3 As2 C13 . . . . -47.93(9) ?
    Os2 Os3 As2 C13 . . . . -29.87(8) ?
    C7 As1 C1 C2 . . . . 148.3(2) ?
    C13 As1 C1 C2 . . . . 41.7(3) ?
    Os2 As1 C1 C2 . . . . -83.9(2) ?
    C7 As1 C1 C6 . . . . -33.0(3) ?
    C13 As1 C1 C6 . . . . -139.5(3) ?
    Os2 As1 C1 C6 . . . . 94.8(3) ?
    C6 C1 C2 C3 . . . . 1.9(5) ?
    As1 C1 C2 C3 . . . . -179.4(3) ?
    C1 C2 C3 C4 . . . . -2.3(5) ?
    C2 C3 C4 C5 . . . . 0.6(6) ?
    C3 C4 C5 C6 . . . . 1.5(7) ?
    C4 C5 C6 C1 . . . . -1.9(7) ?
    C2 C1 C6 C5 . . . . 0.2(6) ?
    As1 C1 C6 C5 . . . . -178.6(3) ?
    C1 As1 C7 C8 . . . . -56.7(2) ?
    C13 As1 C7 C8 . . . . 47.0(2) ?
    Os2 As1 C7 C8 . . . . 174.55(18) ?
    C1 As1 C7 C12 . . . . 118.8(2) ?
    C13 As1 C7 C12 . . . . -137.5(2) ?
    Os2 As1 C7 C12 . . . . -10.0(2) ?
    C12 C7 C8 C9 . . . . 0.3(4) ?
    As1 C7 C8 C9 . . . . 175.8(2) ?
    C7 C8 C9 C10 . . . . -0.5(4) ?
    C8 C9 C10 C11 . . . . 0.6(4) ?
    C9 C10 C11 C12 . . . . -0.6(5) ?
    C10 C11 C12 C7 . . . . 0.4(5) ?
    C8 C7 C12 C11 . . . . -0.3(4) ?
    As1 C7 C12 C11 . . . . -175.7(2) ?
    C20 As2 C13 As1 . . . . -94.37(14) ?
    C14 As2 C13 As1 . . . . 160.03(13) ?
    Os3 As2 C13 As1 . . . . 32.59(15) ?
    C7 As1 C13 As2 . . . . 113.07(14) ?
    C1 As1 C13 As2 . . . . -143.94(13) ?
    Os2 As1 C13 As2 . . . . -15.79(16) ?
    C20 As2 C14 C19 . . . . -43.3(3) ?
    C13 As2 C14 C19 . . . . 61.8(3) ?
    Os3 As2 C14 C19 . . . . -172.2(2) ?
    C20 As2 C14 C15 . . . . 134.9(2) ?
    C13 As2 C14 C15 . . . . -120.0(2) ?
    Os3 As2 C14 C15 . . . . 6.0(2) ?
    C19 C14 C15 C16 . . . . 2.2(4) ?
    As2 C14 C15 C16 . . . . -176.0(2) ?
    C14 C15 C16 C17 . . . . -1.3(5) ?
    C15 C16 C17 C18 . . . . -0.2(5) ?
    C16 C17 C18 C19 . . . . 0.9(6) ?
    C17 C18 C19 C14 . . . . -0.1(5) ?
    C15 C14 C19 C18 . . . . -1.5(5) ?
    As2 C14 C19 C18 . . . . 176.7(3) ?
    C14 As2 C20 C21 . . . . 143.4(2) ?
    C13 As2 C20 C21 . . . . 37.8(2) ?
    Os3 As2 C20 C21 . . . . -87.7(2) ?
    C14 As2 C20 C25 . . . . -39.6(3) ?
    C13 As2 C20 C25 . . . . -145.1(2) ?
    Os3 As2 C20 C25 . . . . 89.3(2) ?
    C25 C20 C21 C22 . . . . -1.2(4) ?
    As2 C20 C21 C22 . . . . 175.9(2) ?
    C20 C21 C22 C23 . . . . 1.9(5) ?
    C21 C22 C23 C24 . . . . -1.0(6) ?
    C22 C23 C24 C25 . . . . -0.6(7) ?
    C23 C24 C25 C20 . . . . 1.3(6) ?
    C21 C20 C25 C24 . . . . -0.5(5) ?
    As2 C20 C25 C24 . . . . -177.5(3) ?
loop_
    _geom_hbond_atom_site_label_D
    _geom_hbond_atom_site_label_H
    _geom_hbond_atom_site_label_A
    _geom_hbond_site_symmetry_A
    _geom_hbond_distance_DH
    _geom_hbond_distance_HA
    _geom_hbond_distance_DA
    _geom_hbond_angle_DHA
    _geom_hbond_publ_flag
    C16 H16A O4 3_645 0.93 2.53 3.330(4) 144 yes
_iucr_refine_instructions_details
;
TITL mo_iak105_0m in P2(1)2(1)2(1) (100K)
CELL 0.71073  11.2965  15.3594  20.6641  90.000  90.000  90.000
ZERR    4.00   0.0004   0.0005   0.0007   0.000   0.000   0.000
LATT -1
SYMM 0.5-X, -Y, 0.5+Z
SYMM -X, 0.5+Y, 0.5-Z
SYMM 0.5+X, 0.5-Y, -Z
SFAC C H O AS OS
UNIT 140 88 40 8 12
SIZE 0.083 0.192 0.283
L.S. 10
BOND $H
FMAP 2 1 60
OMIT -1 1 1
OMIT 4 3 1
OMIT 4 2 3
PLAN 20
ACTA
CONF
WGHT      0.0183      0.1317
FVAR       0.15269
OS1   5    0.354069    0.615329    0.007987    11.00000    0.01912    0.01713 =
         0.02001    0.00109    0.00210    0.00236
OS2   5    0.548452    0.526643   -0.050964    11.00000    0.01921    0.01654 =
         0.01566    0.00057    0.00101    0.00183
OS3   5    0.489703    0.495413    0.082197    11.00000    0.01947    0.01557 =
         0.01613    0.00011    0.00148   -0.00027
AS1   4    0.698201    0.412545   -0.057934    11.00000    0.01900    0.01576 =
         0.01590   -0.00040    0.00047    0.00097
AS2   4    0.670200    0.413355    0.100713    11.00000    0.02087    0.01588 =
         0.01538    0.00113   -0.00076   -0.00059
O1    3    0.359655    0.403774   -0.107623    11.00000    0.02561    0.03526 =
         0.03759   -0.01054   -0.00390   -0.00342
O2    3    0.567732    0.621357   -0.179548    11.00000    0.04630    0.03998 =
         0.02226    0.00860    0.00109    0.00231
O3    3    0.733192    0.652133    0.007106    11.00000    0.02468    0.02114 =
         0.02885    0.00109   -0.00051   -0.00226
O4    3    0.614458    0.657232    0.138701    11.00000    0.04211    0.02184 =
         0.03017   -0.00435    0.00551   -0.00777
O5    3    0.339815    0.476361    0.203367    11.00000    0.04734    0.03264 =
         0.02914   -0.00329    0.01609   -0.00866
O6    3    0.386902    0.324327    0.028383    11.00000    0.03785    0.02081 =
         0.03398   -0.00278   -0.00399   -0.00379
O7    3    0.185803    0.456911    0.011098    11.00000    0.02886    0.02611 =
         0.03196   -0.00114   -0.00084   -0.00330
O8    3    0.523124    0.772655    0.022186    11.00000    0.02930    0.02325 =
         0.04655    0.00330    0.00525   -0.00180
O9    3    0.194023    0.714566    0.101280    11.00000    0.02743    0.02799 =
         0.02667   -0.00395    0.00510    0.00097
O10   3    0.259676    0.679574   -0.122030    11.00000    0.04986    0.03690 =
         0.02586    0.00498   -0.00175    0.00797
C1    1    0.668557    0.314043   -0.114897    11.00000    0.02063    0.02117 =
         0.02089   -0.00241   -0.00126    0.00284
C2    1    0.602113    0.243061   -0.095397    11.00000    0.03793    0.02666 =
         0.02729   -0.00329   -0.00111   -0.00950
AFIX  43
H2A   2    0.569546    0.241939   -0.054071    11.00000   -1.20000
AFIX   0
C3    1    0.583711    0.173417   -0.137157    11.00000    0.04170    0.02243 =
         0.04287   -0.00470   -0.01065   -0.00440
AFIX  43
H3A   2    0.541398    0.124943   -0.123291    11.00000   -1.20000
AFIX   0
C4    1    0.628342    0.176439   -0.199129    11.00000    0.03512    0.03772 =
         0.04324   -0.02082   -0.00908    0.00329
AFIX  43
H4A   2    0.615554    0.130199   -0.227331    11.00000   -1.20000
AFIX   0
C5    1    0.691981    0.248021   -0.219352    11.00000    0.05522    0.06729 =
         0.02959   -0.02614    0.00930   -0.02025
AFIX  43
H5A   2    0.720434    0.250436   -0.261546    11.00000   -1.20000
AFIX   0
C6    1    0.713791    0.316146   -0.177442    11.00000    0.05034    0.04749 =
         0.01998   -0.00728    0.00308   -0.01892
AFIX  43
H6A   2    0.758749    0.363451   -0.191049    11.00000   -1.20000
AFIX   0
C7    1    0.853547    0.446917   -0.088744    11.00000    0.01813    0.02195 =
         0.01831   -0.00295    0.00071    0.00016
C8    1    0.946365    0.386777   -0.088777    11.00000    0.02191    0.02267 =
         0.02707   -0.00091    0.00032    0.00210
AFIX  43
H8A   2    0.934788    0.331589   -0.071377    11.00000   -1.20000
AFIX   0
C9    1    1.055836    0.408903   -0.114637    11.00000    0.02274    0.03195 =
         0.02845   -0.00493    0.00257    0.00127
AFIX  43
H9A   2    1.117555    0.368835   -0.114277    11.00000   -1.20000
AFIX   0
C10   1    1.072780    0.491704   -0.141210    11.00000    0.02447    0.03540 =
         0.02812    0.00029    0.00561   -0.00367
AFIX  43
H10A  2    1.145645    0.506673   -0.158958    11.00000   -1.20000
AFIX   0
C11   1    0.980811    0.551420   -0.141052    11.00000    0.03176    0.02956 =
         0.03451    0.00761    0.00957   -0.00365
AFIX  43
H11A  2    0.992769    0.606580   -0.158424    11.00000   -1.20000
AFIX   0
C12   1    0.870969    0.530012   -0.115292    11.00000    0.02585    0.02237 =
         0.02860    0.00278    0.00622    0.00029
AFIX  43
H12A  2    0.809602    0.570371   -0.115647    11.00000   -1.20000
AFIX   0
C13   1    0.730417    0.351672    0.024527    11.00000    0.02422    0.01734 =
         0.01834   -0.00030   -0.00292    0.00358
AFIX  23
H13A  2    0.694716    0.294278    0.022890    11.00000   -1.20000
H13B  2    0.815241    0.344026    0.029106    11.00000   -1.20000
AFIX   0
C14   1    0.663274    0.321776    0.164833    11.00000    0.03231    0.01863 =
         0.01676    0.00121   -0.00156   -0.00171
C15   1    0.554959    0.300877    0.193096    11.00000    0.03971    0.02188 =
         0.02455    0.00472    0.00466   -0.00317
AFIX  43
H15A  2    0.486031    0.328254    0.179256    11.00000   -1.20000
AFIX   0
C16   1    0.550357    0.238678    0.242267    11.00000    0.06776    0.02796 =
         0.02596    0.00550    0.00656   -0.01334
AFIX  43
H16A  2    0.478542    0.225329    0.261908    11.00000   -1.20000
AFIX   0
C17   1    0.652496    0.197076    0.261656    11.00000    0.08160    0.02728 =
         0.02544    0.00917   -0.01165   -0.01344
AFIX  43
H17A  2    0.649295    0.155796    0.294535    11.00000   -1.20000
AFIX   0
C18   1    0.760885    0.216423    0.232301    11.00000    0.05897    0.03674 =
         0.04081    0.01401   -0.02069   -0.00086
AFIX  43
H18A  2    0.829224    0.187484    0.245229    11.00000   -1.20000
AFIX   0
C19   1    0.766348    0.278976    0.183765    11.00000    0.04067    0.02980 =
         0.03402    0.01002   -0.00989    0.00220
AFIX  43
H19A  2    0.838205    0.292140    0.164101    11.00000   -1.20000
AFIX   0
C20   1    0.807303    0.478588    0.127490    11.00000    0.02287    0.02164 =
         0.02090   -0.00030   -0.00270   -0.00101
C21   1    0.882311    0.515009    0.081514    11.00000    0.02676    0.02364 =
         0.02012   -0.00015   -0.00171   -0.00258
AFIX  43
H21A  2    0.868510    0.504408    0.037851    11.00000   -1.20000
AFIX   0
C22   1    0.977449    0.566916    0.099533    11.00000    0.02591    0.03372 =
         0.02897    0.00223   -0.00217   -0.00742
AFIX  43
H22A  2    1.025773    0.592377    0.068397    11.00000   -1.20000
AFIX   0
C23   1    0.999027    0.580073    0.165205    11.00000    0.04179    0.04992 =
         0.03321   -0.00057   -0.00849   -0.02216
AFIX  43
H23A  2    1.063103    0.613928    0.178061    11.00000   -1.20000
AFIX   0
C24   1    0.926056    0.543259    0.211422    11.00000    0.05444    0.05416 =
         0.02385   -0.00151   -0.01135   -0.02532
AFIX  43
H24A  2    0.941948    0.552116    0.255087    11.00000   -1.20000
AFIX   0
C25   1    0.829256    0.493181    0.193258    11.00000    0.04137    0.03740 =
         0.02070   -0.00063   -0.00285   -0.01376
AFIX  43
H25A  2    0.779474    0.469558    0.224508    11.00000   -1.20000
AFIX   0
C26   1    0.427692    0.448578   -0.084413    11.00000    0.02345    0.02623 =
         0.02412   -0.00210    0.00108    0.00132
C27   1    0.561092    0.583897   -0.131897    11.00000    0.02582    0.02701 =
         0.02173   -0.00136    0.00173    0.00280
C28   1    0.661747    0.605926   -0.012541    11.00000    0.02529    0.01948 =
         0.01915    0.00229    0.00115    0.00457
C29   1    0.567140    0.599140    0.115341    11.00000    0.02627    0.02078 =
         0.01955    0.00102    0.00517   -0.00128
C30   1    0.398842    0.484491    0.158511    11.00000    0.03001    0.01908 =
         0.02697   -0.00130    0.00386   -0.00210
C31   1    0.422304    0.390434    0.046113    11.00000    0.02325    0.02147 =
         0.02518    0.00056    0.00034    0.00036
C32   1    0.251874    0.512937    0.008851    11.00000    0.02400    0.02561 =
         0.02090   -0.00156    0.00056    0.00329
C33   1    0.466147    0.712177    0.016340    11.00000    0.02482    0.02233 =
         0.03000    0.00259    0.00537    0.00288
C34   1    0.252216    0.674846    0.067053    11.00000    0.02288    0.02112 =
         0.02112    0.00211    0.00043   -0.00145
C35   1    0.295246    0.657688   -0.073677    11.00000    0.03159    0.02247 =
         0.02808    0.00394    0.00535    0.00677
HKLF 4
REM  mo_iak105_0m in P2(1)2(1)2(1) (100K)
REM R1 =  0.0177 for  15315 Fo > 4sig(Fo)  and  0.0193 for all  15930 data
REM    451 parameters refined using      0 restraints
END
WGHT      0.0183      0.1317
REM Highest difference peak  2.146,  deepest hole -0.656,  1-sigma level  0.119
Q1    1   0.5002  0.5005 -0.0590  11.00000  0.05    2.15
Q2    1   0.4975  0.4959  0.1206  11.00000  0.05    1.28
Q3    1   0.5577  0.5205 -0.0804  11.00000  0.05    1.21
Q4    1   0.5460  0.5239 -0.0196  11.00000  0.05    1.16
Q5    1   0.3460  0.6155  0.0396  11.00000  0.05    1.12
Q6    1   0.3347  0.6078 -0.0221  11.00000  0.05    0.99
Q7    1   0.4936  0.4966  0.0410  11.00000  0.05    0.97
Q8    1   0.4227  0.6123  0.0049  11.00000  0.05    0.97
Q9    1   0.5018  0.5383  0.0789  11.00000  0.05    0.92
Q10   1   0.2868  0.6144  0.0041  11.00000  0.05    0.87
Q11   1   0.5621  0.4914  0.0810  11.00000  0.05    0.87
Q12   1   0.6201  0.5264 -0.0532  11.00000  0.05    0.83
Q13   1   0.3956  0.6373  0.0101  11.00000  0.05    0.68
Q14   1   0.4667  0.4781  0.0568  11.00000  0.05    0.66
Q15   1   0.3374  0.6626  0.0026  11.00000  0.05    0.59
Q16   1   0.3256  0.6772 -0.0428  11.00000  0.05    0.58
Q17   1   0.5521  0.5774 -0.0585  11.00000  0.05    0.56
Q18   1   0.5469  0.5353 -0.1146  11.00000  0.05    0.51
Q19   1   0.7189  0.4142 -0.0194  11.00000  0.05    0.50
Q20   1   0.8012  0.4803  0.1599  11.00000  0.05    0.47
;
