# Supplementary material for: [μ-Bis(diphenyl­arsino)methane-1:2κ2 As:As]deca­carbonyl-1κ3 C,2κ3 C,3κ4 C-triangulo-triosmium(0)
Source: Acta Crystallogr Sect E Struct Rep Online. 2012 Jul 25;68(Pt 8):m1119–20. doi: 10.1107/S1600536812024208 (PMC3414163; doi:10.1107/S1600536812024208)
Supplement: Supplementary file 2 [file e-68-m1119-Isup2.hkl]

# 
# h,k,l, Fc-squared, Fo-squared, sigma(Fo-squared) and status flag 
# 
data_I
_shelx_title ' mo_iak105_0m in P2(1)2(1)2(1) (100K)' 
_shelx_refln_list_code          4 
_shelx_F_calc_maximum      667.46 
_exptl_crystal_F_000      2424.00 
_reflns_d_resolution_high  0.6159 
 
loop_ 
 _symmetry_equiv_pos_as_xyz 
 'x, y, z' 
 '-x+1/2, -y, z+1/2' 
 '-x, y+1/2, -z+1/2' 
 'x+1/2, -y+1/2, -z' 
 
_cell_length_a    11.2965 
_cell_length_b    15.3594 
_cell_length_c    20.6641 
_cell_angle_alpha  90.000 
_cell_angle_beta   90.000 
_cell_angle_gamma  90.000 
 
_shelx_F_squared_multiplier     1.000 
 
loop_ 
 _refln_index_h 
 _refln_index_k 
 _refln_index_l 
 _refln_F_squared_calc 
 _refln_F_squared_meas 
 _refln_F_squared_sigma 
 _refln_observed_status 
   2   0   0    58143.16    59183.76   3500.08 o 
   4   0   0     7047.03     7544.45    258.31 o 
   6   0   0   137522.66   143328.80   5098.03 o 
   8   0   0      191.79      508.63     80.20 o 
  10   0   0    24056.08    24307.72    585.45 o 
  12   0   0       22.16      -10.82     73.55 o 
  14   0   0     6599.33     6888.49    252.57 o 
  16   0   0      982.75     1358.21    191.70 o 
  18   0   0      228.16      220.44    147.15 o 
   2   1   0    69714.91    74753.12   2324.83 o 
   3   1   0     1659.36     1945.28     84.81 o 
   4   1   0    63588.50    67848.42   1520.20 o 
   5   1   0    67182.56    69037.70   1426.44 o 
   6   1   0     4602.93     4533.79    102.44 o 
   7   1   0    34794.87    35764.89    653.13 o 
   8   1   0     9390.87     9260.00    174.64 o 
   9   1   0    33452.05    33746.43    524.62 o 
  10   1   0      135.56      221.39     39.06 o 
  11   1   0     1054.36     1210.94     67.87 o 
  12   1   0     1551.31     1681.22     78.52 o 
  13   1   0     8310.40     8348.06    198.42 o 
  14   1   0      486.20      534.95     90.64 o 
  15   1   0    39846.97    39752.16   1042.66 o 
  16   1   0     1813.58     1744.23    149.59 o 
  17   1   0    11816.92    11556.12    464.05 o 
  18   1   0      524.89      513.05    250.21 o 
   1   2   0    33165.16    34741.36    748.13 o 
   2   2   0   237769.34   239886.25  13175.94 o 
   3   2   0     2311.43     2433.86     89.01 o 
   4   2   0    40079.64    42656.30   1238.75 o 
   5   2   0    38581.44    41487.77    703.03 o 
   6   2   0    57653.31    62610.18   1181.85 o 
   7   2   0    14868.05    15149.26    280.47 o 
   8   2   0      833.27      894.13     54.20 o 
   9   2   0     8748.38     8829.66    172.02 o 
  10   2   0      572.44      620.46     40.48 o 
  11   2   0    42804.12    43836.38    787.90 o 
  12   2   0       17.84      132.61     46.85 o 
  13   2   0     5215.29     5032.96    174.81 o 
  14   2   0     1026.11     1154.76     92.96 o 
  15   2   0      578.73      613.46     93.67 o 
  16   2   0     2575.03     2975.18    162.15 o 
  17   2   0     1891.07     1938.55    205.17 o 
  18   2   0     2010.55     2160.78    177.52 o 
   1   3   0    30824.25    33528.85    799.47 o 
   2   3   0    28022.27    30514.66    826.81 o 
   3   3   0    45734.99    47305.64   2304.38 o 
   5   3   0      389.10      552.15     33.39 o 
   6   3   0    12648.74    12852.11    269.52 o 
   7   3   0     2696.39     2519.48     68.58 o 
   8   3   0     5310.87     5579.50    175.57 o 
   9   3   0     5420.21     5611.43    150.04 o 
  10   3   0      113.04      373.42     43.63 o 
  11   3   0    12327.81    12307.64    253.01 o 
  12   3   0       57.00      150.56     54.39 o 
  13   3   0    29903.44    29523.02    702.46 o 
  14   3   0     1826.39     1763.05    198.34 o 
  15   3   0     7524.44     7624.41    268.62 o 
  16   3   0     5043.38     5131.94    219.38 o 
  17   3   0     6231.65     5722.25    454.77 o 
  18   3   0      180.79      285.64    114.53 o 
   0   4   0    19977.26    22624.12    589.56 o 
   1   4   0     1363.89     1516.78     47.56 o 
   2   4   0   282584.59   285849.81   8799.60 o 
   4   4   0   239132.22   242020.13   4593.40 o 
   5   4   0     9299.43     9078.76    198.21 o 
   6   4   0      201.00      217.04     40.62 o 
   7   4   0     1393.63     1500.54     87.10 o 
   8   4   0      444.64      592.83     41.62 o 
   9   4   0    14802.15    14816.52    302.50 o 
  10   4   0    15923.69    15376.56    302.29 o 
  11   4   0    19457.91    19149.13    499.39 o 
  12   4   0       13.16      262.26     63.02 o 
  13   4   0      198.49      222.73     71.05 o 
  14   4   0     4176.51     4120.94    189.03 o 
  15   4   0       53.27      104.13     86.90 o 
  16   4   0     4366.30     4344.82    431.46 o 
  17   4   0       25.76       61.38     98.22 o 
  18   4   0     4986.89     5215.53    280.74 o 
   1   5   0     1202.85     1438.47     47.38 o 
   2   5   0    18224.71    19623.74    429.68 o 
   3   5   0    37890.64    37115.71    599.04 o 
   4   5   0    13757.59    13603.15    223.62 o 
   5   5   0    11509.92    12858.40    258.74 o 
   6   5   0     3312.93     3384.69    106.92 o 
   7   5   0     2730.58     2866.57     85.17 o 
   8   5   0    23345.80    23380.47    472.21 o 
   9   5   0    18128.82    17956.56    324.23 o 
  10   5   0     2596.29     2437.69    109.09 o 
  11   5   0    25596.24    24966.54    555.77 o 
  12   5   0    11610.60    11485.53    294.36 o 
  13   5   0    35201.37    34223.22    823.80 o 
  14   5   0      817.01      678.52    104.53 o 
  15   5   0     1074.36     1116.95    112.17 o 
  16   5   0       37.73       96.56     89.53 o 
  17   5   0     7083.90     7467.28    345.17 o 
   0   6   0    28201.33    31974.39    957.21 o 
   1   6   0     5201.60     5903.01    119.84 o 
   2   6   0   111979.73   113600.97   1723.01 o 
   3   6   0    53016.51    53281.67    818.95 o 
   4   6   0    81818.25    82575.69   1378.94 o 
   5   6   0      616.60      767.96     40.96 o 
   6   6   0     1278.20     1354.32     81.12 o 
   7   6   0    66165.95    64751.34   1666.07 o 
   8   6   0    30122.26    30060.71    569.89 o 
   9   6   0     6439.57     6499.36    168.96 o 
  10   6   0     2470.34     2589.14     99.16 o 
  11   6   0      344.44      402.57     73.48 o 
  12   6   0      283.45      455.68     80.80 o 
  13   6   0    17768.55    17743.96    439.05 o 
  14   6   0        6.09      184.20     76.57 o 
  15   6   0     1687.95     1603.97    148.48 o 
  16   6   0     1907.45     2066.80    137.16 o 
  17   6   0     3586.37     3647.75    192.18 o 
   1   7   0    18679.31    19209.62    325.60 o 
   2   7   0   118490.64   119912.79   1606.40 o 
   3   7   0      553.61      580.76     28.04 o 
   4   7   0      221.06      536.08     38.34 o 
   5   7   0    17203.23    17140.25    297.82 o 
   6   7   0     5424.11     5450.45    126.50 o 
   7   7   0     8608.88     8227.37    237.23 o 
   8   7   0    48312.96    48241.42    955.42 o 
   9   7   0     2086.12     2175.26    101.85 o 
  10   7   0      790.09      871.87     74.98 o 
  11   7   0     2389.68     2455.87    123.48 o 
  12   7   0     7376.92     7482.12    228.05 o 
  13   7   0     6429.67     6872.17    220.55 o 
  14   7   0     1763.66     1918.21    121.36 o 
  15   7   0    10317.63    10031.84    313.10 o 
  16   7   0        1.00      117.77     85.11 o 
  17   7   0     5081.14     5070.27    227.00 o 
   0   8   0   133576.36   134929.91   2985.43 o 
   1   8   0    19747.24    19657.33    293.37 o 
   2   8   0    62335.10    65183.68    882.76 o 
   3   8   0      167.93      458.25     40.16 o 
   4   8   0     2168.06     2421.60     90.17 o 
   5   8   0    16972.52    17838.58    351.82 o 
   6   8   0    38757.05    38783.30    768.06 o 
   7   8   0    44097.09    44784.08    831.23 o 
   8   8   0    31934.23    32148.34    572.98 o 
   9   8   0    17082.42    16829.62    373.95 o 
  10   8   0     1730.14     1757.59     97.49 o 
  11   8   0      798.08      894.63     80.11 o 
  12   8   0     1511.81     1341.72    118.13 o 
  13   8   0    16383.02    16191.22    408.72 o 
  14   8   0    10291.65    11024.44    306.37 o 
  15   8   0      352.22      493.27     87.07 o 
  16   8   0       19.66       32.21     87.99 o 
  17   8   0     1150.16     1233.37    123.89 o 
   1   9   0    20430.20    20781.60    321.60 o 
   2   9   0    36871.20    38277.34    529.02 o 
   3   9   0    13700.46    13754.39    182.57 o 
   4   9   0     3460.47     3290.66     80.28 o 
   5   9   0    11597.66    11881.34    237.14 o 
   6   9   0    78996.84    77485.04   1378.64 o 
   7   9   0     4014.16     4040.33    129.37 o 
   8   9   0    12235.99    12154.80    267.90 o 
   9   9   0    41894.84    41125.19    831.20 o 
  10   9   0      988.79      933.19     82.82 o 
  11   9   0       65.89       47.47     63.90 o 
  12   9   0      577.48      611.87     92.14 o 
  13   9   0      308.60      462.64     87.16 o 
  14   9   0     2621.51     3014.95    147.22 o 
  15   9   0    16445.40    16653.32    425.18 o 
  16   9   0     3878.26     4002.30    204.68 o 
  17   9   0     2403.49     2328.49    155.09 o 
   0  10   0   162541.39   167503.31   3099.75 o 
   1  10   0    71360.60    73122.90    945.79 o 
   2  10   0     6206.46     6320.14    108.96 o 
   3  10   0    27330.10    28139.10    370.24 o 
   4  10   0     2695.22     2643.82     77.46 o 
   5  10   0     1710.89     1831.99     70.52 o 
   6  10   0    71197.70    70862.88   1207.94 o 
   7  10   0      118.40      208.08     55.96 o 
   8  10   0     6674.23     6666.26    175.64 o 
   9  10   0    44266.11    43309.70    813.16 o 
  10  10   0     1096.71     1215.21     89.55 o 
  11  10   0    22139.90    21786.41    477.99 o 
  12  10   0     6491.50     6372.46    194.29 o 
  13  10   0     1035.45     1015.68    101.23 o 
  14  10   0     4668.24     4397.88    177.19 o 
  15  10   0       10.75      181.11    109.48 o 
  16  10   0      158.80      306.02    102.17 o 
   1  11   0     9939.99    10369.41    152.90 o 
   2  11   0      157.70      310.22     32.01 o 
   3  11   0     9536.74     9691.13    153.78 o 
   4  11   0    37116.05    37244.07    565.10 o 
   5  11   0    27982.99    27968.00    480.08 o 
   6  11   0    86372.14    83278.66   1415.14 o 
   7  11   0     2095.42     1962.76     94.52 o 
   8  11   0      110.35      199.20     58.92 o 
   9  11   0    15908.28    15795.84    337.66 o 
  10  11   0      541.40      688.60     95.01 o 
  11  11   0     1206.13     1304.96     99.04 o 
  12  11   0     5729.81     5850.02    233.69 o 
  13  11   0      924.72     1013.13    102.58 o 
  14  11   0     3170.96     3341.15    160.51 o 
  15  11   0     1296.57     1269.71    122.21 o 
  16  11   0     5777.35     5965.31    259.15 o 
   0  12   0    13955.95    14533.93    288.81 o 
   1  12   0    17861.92    18140.22    235.65 o 
   2  12   0     1313.36     1410.53     52.66 o 
   3  12   0      177.49      203.66     36.75 o 
   4  12   0    39208.77    39737.63    602.89 o 
   5  12   0     2485.33     2444.19     91.36 o 
   6  12   0    14381.42    14445.85    289.24 o 
   7  12   0      506.19      574.98     55.50 o 
   8  12   0     1894.98     1845.90     97.21 o 
   9  12   0    24566.15    24095.05    485.62 o 
  10  12   0    46068.74    45781.74    930.25 o 
  11  12   0    22834.33    22242.16    492.25 o 
  12  12   0     8904.52     9005.90    247.92 o 
  13  12   0      144.05      109.30     73.02 o 
  14  12   0      319.74      287.89     91.72 o 
  15  12   0       72.04        4.87    102.18 o 
  16  12   0     1534.26     1284.88    194.18 o 
   1  13   0    27504.25    27783.13    341.14 o 
   2  13   0      207.40      243.08     38.73 o 
   3  13   0     7115.88     6992.47    137.10 o 
   4  13   0    43934.59    43207.20    654.67 o 
   5  13   0    83302.76    81523.80   1390.36 o 
   6  13   0     5115.13     5027.97    140.32 o 
   7  13   0     3771.95     3616.93    116.81 o 
   8  13   0     6658.43     6200.53    178.78 o 
   9  13   0       49.21      106.35     68.52 o 
  10  13   0     3957.88     4000.74    139.13 o 
  11  13   0     7264.68     7386.88    248.76 o 
  12  13   0      523.89      502.49     87.91 o 
  13  13   0     2034.23     2099.77    121.57 o 
  14  13   0      543.19      495.07    102.34 o 
  15  13   0     1060.65     1238.25    140.40 o 
   0  14   0     6991.09     7051.66    166.14 o 
   1  14   0     2578.66     2631.03     74.99 o 
   2  14   0     3924.20     3986.57     99.36 o 
   3  14   0    38530.85    38285.60    562.99 o 
   4  14   0    43286.95    43006.84    686.62 o 
   5  14   0    10432.34    10191.98    224.53 o 
   6  14   0     5272.38     5242.62    147.23 o 
   7  14   0    28247.86    27339.41    505.94 o 
   8  14   0    11398.14    11380.74    268.66 o 
   9  14   0     2733.33     2652.43    123.19 o 
  10  14   0    39137.73    39088.76    754.10 o 
  11  14   0     4117.25     4132.31    161.94 o 
  12  14   0     6268.67     6697.85    213.38 o 
  13  14   0     3999.91     4146.98    172.07 o 
  14  14   0        9.10      -26.34    140.77 o 
  15  14   0     1312.61     1246.06    142.23 o 
   1  15   0     2238.59     2348.94     79.96 o 
   2  15   0    14684.51    14424.38    252.19 o 
   3  15   0     6888.52     6623.76    150.92 o 
   4  15   0     4983.82     5018.84    128.26 o 
   5  15   0    15111.66    15045.62    328.88 o 
   6  15   0      850.20      926.90     82.06 o 
   7  15   0    15302.13    15654.22    317.84 o 
   8  15   0    17519.71    17419.25    377.62 o 
   9  15   0     1936.75     2021.05    114.59 o 
  10  15   0     5974.13     5991.15    181.56 o 
  11  15   0     1588.85     1784.63    119.15 o 
  12  15   0     5136.49     5067.40    186.17 o 
  13  15   0        9.82      144.22     99.54 o 
  14  15   0      233.08      265.12     93.07 o 
   0  16   0      430.03      447.86     81.51 o 
   1  16   0     8402.12     8116.99    166.08 o 
   2  16   0     4318.00     4180.23    113.91 o 
   3  16   0    17361.74    17052.18    306.59 o 
   4  16   0       50.87      121.88     50.87 o 
   5  16   0     4816.85     4749.88    156.72 o 
   6  16   0    12212.12    12256.48    283.63 o 
   7  16   0    16341.90    16194.52    351.82 o 
   8  16   0    38819.96    38364.84    806.01 o 
   9  16   0      532.77      617.67     87.54 o 
  10  16   0     4492.01     4840.79    169.99 o 
  11  16   0      683.08      624.03     95.22 o 
  12  16   0     8278.38     8564.29    263.39 o 
  13  16   0     4557.44     4723.65    212.97 o 
  14  16   0     6163.28     6538.56    576.32 o 
   1  17   0    44953.89    44232.97    750.42 o 
   2  17   0      390.15      561.88     60.76 o 
   3  17   0    14410.02    14058.86    279.21 o 
   4  17   0      784.21      767.25     65.94 o 
   5  17   0      471.71      518.80     76.91 o 
   6  17   0      942.93      970.38     87.25 o 
   7  17   0    19463.61    19234.32    409.95 o 
   8  17   0     3002.38     3166.13    151.70 o 
   9  17   0    10527.81    10317.80    283.94 o 
  10  17   0      595.47      567.83     95.15 o 
  11  17   0       50.43      175.76     87.00 o 
  12  17   0      103.81       70.38     99.70 o 
  13  17   0      723.83     1014.53    129.21 o 
   0  18   0      766.03      686.14    115.18 o 
   1  18   0       57.92      173.36     73.60 o 
   2  18   0     1114.10     1108.25     80.72 o 
   3  18   0     9797.61     9985.67    219.64 o 
   4  18   0      142.48      101.96     54.64 o 
   5  18   0     1002.63     1109.35     92.75 o 
   6  18   0    10849.29    11142.57    271.17 o 
   7  18   0      354.55      476.27     78.42 o 
   8  18   0    34802.36    35342.20    756.27 o 
   9  18   0     2936.65     2744.12    145.55 o 
  10  18   0     1758.92     1985.37    130.52 o 
  11  18   0     2347.08     2383.31    191.63 o 
  12  18   0     7180.32     7876.18    336.53 o 
   1  19   0     8860.79     9206.48    253.52 o 
   2  19   0      673.03      645.05     76.08 o 
   3  19   0     6678.31     6849.05    183.24 o 
   4  19   0       24.01       23.68     59.84 o 
   5  19   0     3678.59     3694.03    148.25 o 
   6  19   0    10977.72    10827.14    268.27 o 
   7  19   0    18892.16    18857.38    407.74 o 
   8  19   0     1035.81     1158.30    115.27 o 
   9  19   0     2701.15     3014.45    173.67 o 
  10  19   0      148.69      195.41    130.45 o 
  11  19   0       57.63      110.12    127.65 o 
   0  20   0     1730.07     1784.68    153.14 o 
   1  20   0       92.02      104.94     75.06 o 
   2  20   0      200.44      272.54     75.59 o 
   3  20   0    34829.64    34693.13    645.39 o 
   4  20   0     4265.65     4181.07    142.13 o 
   5  20   0       38.75        4.82     79.72 o 
   6  20   0     3309.25     3176.32    141.69 o 
   7  20   0     1170.98     1292.91    108.75 o 
   8  20   0     5627.34     5907.03    253.62 o 
   9  20   0     3431.58     3378.13    232.89 o 
  10  20   0    11395.81    11427.53    592.84 o 
   1  21   0     3396.00     3331.62    151.69 o 
   2  21   0       22.73       77.94     79.77 o 
   3  21   0     3396.65     3357.67    151.07 o 
   4  21   0     2190.01     2229.62    108.61 o 
   5  21   0    23825.64    23976.41    592.03 o 
   6  21   0      736.12      673.24     96.49 o 
   7  21   0     3010.30     3041.93    158.61 o 
   8  21   0      186.77       29.59    126.89 o 
   9  21   0      132.92      257.38    162.30 o 
   0  22   0      647.82      882.71    133.80 o 
   1  22   0     6459.29     6469.62    215.17 o 
   2  22   0       19.66       30.84     78.88 o 
   3  22   0     6750.37     7043.06    222.85 o 
   4  22   0     7857.02     7841.05    297.54 o 
   5  22   0      107.02      151.18    117.93 o 
   6  22   0     1991.23     2089.19    154.69 o 
   7  22   0      593.25      770.08    121.68 o 
   8  22   0      617.32      538.71    147.65 o 
   1  23   0     1725.01     1958.09    182.46 o 
   2  23   0     1169.64     1219.15    195.30 o 
   3  23   0     2209.99     2514.08    202.38 o 
   4  23   0     2285.18     2114.46    283.29 o 
   5  23   0    13624.65    14377.09    835.38 o 
   6  23   0     3445.15     3932.96    265.73 o 
   7  23   0      277.91      327.09    228.76 o 
   0  24   0     1838.02     1783.49    227.87 o 
   1  24   0    17014.13    17836.25    611.76 o 
   2  24   0        2.97      150.33    159.41 o 
   3  24   0      195.29       51.90    152.09 o 
   4  24   0      385.79      573.56    214.07 o 
   1   0   1     8320.86     7345.88   1133.81 o 
   2   0   1       37.90      100.47     24.51 o 
   3   0   1     8018.51     8850.30    266.09 o 
   4   0   1    10301.56    10701.85    300.75 o 
   5   0   1     2282.91     2316.41     92.98 o 
   6   0   1   168244.63   173351.31   3367.20 o 
   7   0   1    41059.72    41336.52    706.86 o 
   8   0   1    14454.84    14550.54    272.86 o 
   9   0   1     2328.20     2326.21     66.67 o 
  10   0   1    28400.55    28852.83    483.63 o 
  11   0   1     6579.66     6633.92    161.44 o 
  12   0   1      649.89      722.59     60.23 o 
  13   0   1     5619.85     5656.58    154.44 o 
  14   0   1    26950.89    27397.94    567.10 o 
  15   0   1        7.88      -76.70     76.70 o 
  16   0   1    31423.29    28807.65   1306.08 o 
  17   0   1      239.92      193.14     99.71 o 
  18   0   1     1241.21      930.93    129.75 o 
 -18   1   1      564.26      497.42    113.62 o 
 -17   1   1       73.79      171.77     98.99 o 
 -16   1   1     1099.23     1021.45    121.08 o 
 -15   1   1     2098.91     2404.18    125.78 o 
 -14   1   1     2409.76     2353.68    115.31 o 
 -13   1   1     2600.71     2763.16    104.48 o 
 -12   1   1     1079.84     1369.15     74.15 o 
 -11   1   1     6730.32     6834.65    164.12 o 
 -10   1   1    21896.97    22361.59    394.83 o 
  -9   1   1    10072.05    10347.29    203.85 o 
  -8   1   1     9817.94    10274.63    216.81 o 
  -7   1   1    21118.61    21938.91    443.63 o 
  -6   1   1    21625.16    23134.40    419.20 o 
  -5   1   1    62859.98    65154.76   1274.93 o 
  -4   1   1    12705.29    13025.64    361.00 o 
  -3   1   1      380.82      661.55     58.97 o 
  -2   1   1    13054.85    13733.03    711.36 o 
   0   1   1    15836.81    17076.06    398.30 o 
   2   1   1    13279.06    14529.33    423.43 o 
   3   1   1      744.86      971.51     49.21 o 
   5   1   1    64668.82    69475.12   1355.65 o 
   6   1   1    20437.96    21585.87    391.41 o 
   7   1   1    24152.87    25126.15    393.32 o 
   8   1   1    11441.23    11724.60    182.05 o 
   9   1   1     9479.27     9552.77    175.99 o 
  10   1   1    20418.27    21179.21    371.46 o 
  11   1   1     8043.63     8299.24    169.71 o 
  12   1   1     1105.08     1229.51     71.68 o 
  13   1   1     2580.81     2619.18    106.25 o 
  14   1   1     2544.52     2389.45    121.45 o 
  15   1   1     1945.34     2070.23    133.10 o 
  16   1   1     1088.94      877.54    117.17 o 
  17   1   1       80.27      172.65    102.72 o 
  18   1   1      522.14      505.58    114.15 o 
 -18   2   1     4952.58     4766.80    259.44 o 
 -17   2   1      443.55      341.66    108.32 o 
 -16   2   1    13798.82    13583.92    686.14 o 
 -15   2   1     6116.13     6411.16    229.29 o 
 -14   2   1    21110.06    21320.45    516.90 o 
 -13   2   1     5098.32     5095.32    157.59 o 
 -12   2   1     8943.32     9082.96    205.88 o 
 -11   2   1    10767.74    11349.64    244.82 o 
 -10   2   1    10146.15    10593.09    230.27 o 
  -9   2   1    15029.68    15302.26    298.56 o 
  -8   2   1      608.11      715.66     51.48 o 
  -7   2   1    23356.57    24246.10    424.14 o 
  -6   2   1    31230.72    32601.98    649.84 o 
  -5   2   1   127724.33   131859.14   2169.79 o 
  -4   2   1     9830.95    10585.22    398.48 o 
  -3   2   1    25728.43    27896.28   1022.42 o 
  -2   2   1     2476.04     2431.29    145.17 o 
  -1   2   1   124636.88   126938.05   4930.74 o 
   0   2   1      991.13     1140.17     30.74 o 
   2   2   1     1681.50     1500.04    123.60 o 
   3   2   1    30845.36    33090.18    663.54 o 
   4   2   1    10299.61    10844.09    416.91 o 
   5   2   1   126675.02   131257.73   2170.83 o 
   6   2   1    31534.65    32668.68    529.77 o 
   7   2   1    19762.88    20186.77    390.28 o 
   8   2   1      698.76      793.46     32.54 o 
   9   2   1    16185.30    16229.61    251.32 o 
  10   2   1    10101.03    10247.03    209.37 o 
  11   2   1    10269.92    10555.80    228.67 o 
  12   2   1     9621.54     9746.43    207.39 o 
  13   2   1     4637.28     4603.13    170.01 o 
  14   2   1    20666.15    20354.06    581.43 o 
  15   2   1     5883.34     5637.11    228.37 o 
  16   2   1    13487.35    13136.75    408.65 o 
  17   2   1      467.69      415.64    114.83 o 
  18   2   1     5071.97     4932.26    268.03 o 
 -18   3   1      131.97      169.09    167.33 o 
 -17   3   1     5201.88     5203.83    271.16 o 
 -16   3   1     1172.00     1215.33    115.76 o 
 -15   3   1      364.89      433.00     87.06 o 
 -14   3   1     3397.32     3302.67    178.56 o 
 -13   3   1     1997.64     2028.00    109.23 o 
 -12   3   1     2568.21     2517.80     99.27 o 
 -11   3   1     3552.13     3617.05    138.06 o 
 -10   3   1    46983.22    47733.86    900.45 o 
  -9   3   1      461.67      583.85     55.54 o 
  -8   3   1    13527.70    14069.59    318.79 o 
  -7   3   1     3439.14     3395.66    107.17 o 
  -6   3   1    10506.17    10501.06    274.05 o 
  -5   3   1    34612.42    36267.95    880.91 o 
  -2   3   1    54594.97    59027.70   1138.45 o 
  -1   3   1    66661.52    72815.51   1410.35 o 
   0   3   1    12231.42    13649.61    259.24 o 
   1   3   1    67317.93    73405.05   2132.50 o 
   2   3   1    50970.70    54709.19   2182.40 o 
   5   3   1    31972.82    33444.54    577.90 o 
   6   3   1     8093.98     8211.14    171.35 o 
   7   3   1     3118.17     3188.24     71.63 o 
   8   3   1    15831.10    16080.82    281.88 o 
   9   3   1      636.91      677.99     36.72 o 
  10   3   1    45833.42    45967.71    833.43 o 
  11   3   1     3601.78     3777.08    112.41 o 
  12   3   1     2792.76     2780.00    107.28 o 
  13   3   1     1868.39     2009.78    128.04 o 
  14   3   1     3557.69     3532.74    169.08 o 
  15   3   1      404.80      316.10     90.40 o 
  16   3   1     1088.29     1206.43    121.98 o 
  17   3   1     5045.13     5162.84    237.33 o 
  18   3   1      232.04      299.42    116.83 o 
 -18   4   1    10093.58    10077.08    423.54 o 
 -17   4   1      515.19      589.16    109.73 o 
 -16   4   1     1057.08     1090.06    116.60 o 
 -15   4   1     3282.18     3249.37    173.66 o 
 -14   4   1     8833.48     8634.09    256.53 o 
 -13   4   1     2466.06     2341.91    112.01 o 
 -12   4   1    46272.59    45622.32   1072.20 o 
 -11   4   1     4918.64     5097.00    163.20 o 
 -10   4   1     1103.11     1235.69     92.14 o 
  -9   4   1    15584.98    15371.16    338.72 o 
  -8   4   1    22827.54    21491.25    760.05 o 
  -7   4   1    11945.14    12091.51    287.15 o 
  -6   4   1    10603.27    10855.64    248.80 o 
  -5   4   1    78124.91    77972.25   1438.82 o 
  -4   4   1     8664.09     9883.69    190.03 o 
  -3   4   1    41526.06    43582.52   1006.16 o 
  -2   4   1    43280.90    46036.79    790.52 o 
  -1   4   1     7062.72     8648.55    379.99 o 
   0   4   1     3695.98     4013.90     93.42 o 
   1   4   1     9809.10    10682.06    282.80 o 
   2   4   1    49699.59    53235.60    944.76 o 
   3   4   1    39596.48    41800.71   1306.61 o 
   4   4   1     9288.60    10363.71    217.38 o 
   5   4   1    83730.94    85652.89   1379.53 o 
   6   4   1    12196.38    12724.74    234.92 o 
   7   4   1    12837.32    13484.31    232.40 o 
   8   4   1    23287.26    23446.07    381.97 o 
   9   4   1    16827.44    16749.00    343.97 o 
  10   4   1     1098.55     1169.84     73.75 o 
  11   4   1     4402.23     4348.52    152.02 o 
  12   4   1    47364.25    45753.86   1144.91 o 
  13   4   1     2618.72     2258.48    150.20 o 
  14   4   1     7980.78     7868.86    288.96 o 
  15   4   1     3591.48     3596.59    181.94 o 
  16   4   1      995.21     1043.55    118.85 o 
  17   4   1      375.98      289.25    106.40 o 
  18   4   1    10300.65    10162.97    436.91 o 
 -17   5   1     7632.68     8334.58    310.80 o 
 -16   5   1      185.79      307.77     88.85 o 
 -15   5   1     1097.15      965.85    105.54 o 
 -14   5   1     5664.64     5709.65    381.29 o 
 -13   5   1     1902.56     1856.51    108.89 o 
 -12   5   1     7165.27     7143.92    208.04 o 
 -11   5   1     1708.93     1820.44    115.82 o 
 -10   5   1     3845.17     4093.69    159.66 o 
  -9   5   1    12029.05    12225.83    267.15 o 
  -8   5   1    18680.64    18846.14    380.11 o 
  -7   5   1     2770.72     2757.88    110.59 o 
  -6   5   1    20826.87    20749.74    342.01 o 
  -5   5   1    13423.64    14148.16    278.29 o 
  -4   5   1    16462.63    16952.50    266.87 o 
  -3   5   1   445509.06   418726.91  16256.62 o 
  -2   5   1    84715.13    90031.10   1705.42 o 
  -1   5   1    21546.83    23491.29    417.43 o 
   0   5   1     3463.60     4076.57    101.74 o 
   1   5   1    25050.04    27838.19    535.19 o 
   2   5   1    83628.91    87931.07   1818.71 o 
   3   5   1   442510.69   422529.63  23023.16 o 
   4   5   1    19515.99    20437.89    328.74 o 
   5   5   1    15270.32    16407.33    283.54 o 
   6   5   1    19583.31    19478.39    408.21 o 
   7   5   1     2715.66     2590.63     87.49 o 
   8   5   1    21444.61    21848.33    362.92 o 
   9   5   1    12252.50    12464.09    273.85 o 
  10   5   1     3407.23     3355.85    201.21 o 
  11   5   1     1554.44     1652.86    106.70 o 
  12   5   1     6994.34     7096.92    231.08 o 
  13   5   1     2014.39     2184.04    127.01 o 
  14   5   1     6205.09     6070.76    270.94 o 
  15   5   1      818.25      792.48    110.45 o 
  16   5   1      271.83      246.35     93.73 o 
  17   5   1     7891.45     8221.61    319.20 o 
 -17   6   1      543.11      704.17    103.56 o 
 -16   6   1     3348.93     3441.92    166.23 o 
 -15   6   1     1832.94     1796.58    128.54 o 
 -14   6   1     3077.54     3150.31    182.32 o 
 -13   6   1    10800.87    10797.74    296.31 o 
 -12   6   1    29212.44    28871.73    593.45 o 
 -11   6   1     6556.70     6621.62    190.03 o 
 -10   6   1     1140.20     1161.46     78.92 o 
  -9   6   1    40488.92    40414.52    714.16 o 
  -8   6   1     1185.60     1357.56     59.38 o 
  -7   6   1    26548.65    27483.47    563.34 o 
  -6   6   1     7628.41     7774.85    163.51 o 
  -5   6   1     7653.72     7542.90    127.91 o 
  -4   6   1    21720.63    22066.75    340.05 o 
  -3   6   1    67248.40    68734.37   1017.13 o 
  -1   6   1    57758.02    61142.79   1223.34 o 
   0   6   1     9917.40    10379.15    194.54 o 
   1   6   1    53705.01    56581.21   1119.62 o 
   2   6   1     3378.76     3608.56     77.35 o 
   3   6   1    68615.00    70546.56    970.61 o 
   4   6   1    22925.44    23240.65    399.09 o 
   5   6   1     6718.96     6683.47    135.04 o 
   6   6   1     7922.56     7943.84    178.43 o 
   7   6   1    25829.12    25979.43    506.22 o 
   8   6   1      907.29      876.92     63.32 o 
   9   6   1    37211.63    35591.56    768.34 o 
  10   6   1      795.63      780.28     71.99 o 
  11   6   1     7080.87     6795.41    222.83 o 
  12   6   1    28657.14    27335.31    648.55 o 
  13   6   1    10790.72    10747.46    300.83 o 
  14   6   1     2843.88     2898.92    147.30 o 
  15   6   1     1657.45     1880.97    134.87 o 
  16   6   1     3434.78     3474.94    249.75 o 
  17   6   1      483.92      497.86    110.93 o 
 -17   7   1      132.77      160.15     85.66 o 
 -16   7   1     1934.47     2174.93    131.83 o 
 -15   7   1     1686.57     1843.15    125.71 o 
 -14   7   1    14954.03    15489.34    394.36 o 
 -13   7   1     5278.17     5689.01    193.99 o 
 -12   7   1    10093.31     9848.26    273.10 o 
 -11   7   1     1322.36     1353.69     87.72 o 
 -10   7   1       75.11      152.55     53.64 o 
  -9   7   1     7883.32     8203.31    216.55 o 
  -8   7   1    49375.35    49380.78    914.39 o 
  -7   7   1    30634.63    29995.54    622.51 o 
  -6   7   1    33171.69    33471.77    627.30 o 
  -5   7   1    17372.83    17876.39    281.04 o 
  -4   7   1    46024.57    48580.80    696.69 o 
  -3   7   1    69074.45    71409.68    973.74 o 
  -2   7   1    16706.35    17196.10    256.97 o 
  -1   7   1    89659.32    93518.76   1445.88 o 
   0   7   1      919.71      951.82     40.50 o 
   1   7   1    84044.13    88491.11   1360.94 o 
   2   7   1    13537.24    13929.73    228.28 o 
   3   7   1    65440.53    67921.68    977.07 o 
   4   7   1    48454.11    50970.99    852.24 o 
   5   7   1    17300.61    18069.23    292.33 o 
   6   7   1    32540.92    33244.55    677.59 o 
   7   7   1    31879.80    31042.15    623.09 o 
   8   7   1    51522.05    50491.36    989.35 o 
   9   7   1     7680.80     8156.17    213.41 o 
  10   7   1       60.55      114.67     59.86 o 
  11   7   1     1208.69     1169.40     78.56 o 
  12   7   1    10105.19     9833.24    280.41 o 
  13   7   1     5477.84     5655.84    199.76 o 
  14   7   1    15133.78    15585.95    400.10 o 
  15   7   1     1513.04     1837.45    132.78 o 
  16   7   1     1977.60     1849.52    135.95 o 
  17   7   1      175.65      165.94     95.75 o 
 -17   8   1      866.85      919.39    109.46 o 
 -16   8   1     9288.85     9134.69    312.27 o 
 -15   8   1     2065.78     2263.84    126.75 o 
 -14   8   1     4500.80     4910.83    221.57 o 
 -13   8   1     3663.92     3803.36    163.94 o 
 -12   8   1     2073.57     1960.27    116.33 o 
 -11   8   1     1155.56     1254.73    113.05 o 
 -10   8   1     3157.56     3158.80    124.89 o 
  -9   8   1    10814.12    10479.00    248.83 o 
  -8   8   1    22257.38    22070.59    431.89 o 
  -7   8   1    54663.30    54517.60    960.15 o 
  -6   8   1     4919.79     5268.20    123.41 o 
  -5   8   1     7975.74     8326.61    189.52 o 
  -4   8   1    24787.80    25545.93    398.39 o 
  -3   8   1    40435.55    42009.65    584.18 o 
  -2   8   1    47839.43    49668.30    691.37 o 
  -1   8   1    88327.21    91661.00   1343.90 o 
   0   8   1    18634.63    19539.13    270.83 o 
   1   8   1    89859.37    92350.88   1318.10 o 
   2   8   1    45834.06    47634.50    634.53 o 
   3   8   1    38995.19    40000.02    524.44 o 
   4   8   1    25682.91    26829.17    418.89 o 
   5   8   1     7319.08     7234.20    160.58 o 
   6   8   1     4177.09     4114.97    153.57 o 
   7   8   1    57988.27    57678.03   1030.90 o 
   8   8   1    22439.34    21651.36    434.31 o 
   9   8   1     9642.05     9631.05    249.47 o 
  10   8   1     3319.94     3285.74    129.97 o 
  11   8   1     1953.68     1950.13    111.90 o 
  12   8   1     2301.59     2570.45    131.08 o 
  13   8   1     4091.31     4426.68    183.73 o 
  14   8   1     4784.01     4969.92    190.38 o 
  15   8   1     2007.40     2260.51    146.70 o 
  16   8   1     9466.69     9655.77    367.19 o 
  17   8   1      877.82      961.87    117.41 o 
 -17   9   1     1645.78     1597.18    186.68 o 
 -16   9   1      779.25      722.01    108.51 o 
 -15   9   1     2942.66     3170.29    153.78 o 
 -14   9   1     1735.99     1980.26    121.92 o 
 -13   9   1    13282.86    13340.86    350.49 o 
 -12   9   1    10737.69    10582.59    291.23 o 
 -11   9   1      386.58      412.57     70.66 o 
 -10   9   1    18601.84    17542.18    397.37 o 
  -9   9   1      168.38      245.06     62.26 o 
  -8   9   1    25905.21    25523.33    497.41 o 
  -7   9   1    72447.09    71891.71   1291.30 o 
  -6   9   1      775.95      810.78     61.58 o 
  -5   9   1    25388.22    25711.75    519.84 o 
  -4   9   1     3069.00     3054.11     85.75 o 
  -3   9   1      525.37      559.52     35.68 o 
  -2   9   1     4779.92     5176.58     85.92 o 
  -1   9   1    95490.68    98221.24   1235.78 o 
   0   9   1   110837.95   114405.62   1462.81 o 
   1   9   1    90687.33    92606.59   1215.32 o 
   2   9   1     3480.46     3742.59     83.40 o 
   3   9   1      725.11      746.10     33.96 o 
   4   9   1     2929.42     2812.07     74.87 o 
   5   9   1    27439.41    28879.34    493.97 o 
   6   9   1     1132.20     1088.02     52.35 o 
   7   9   1    70701.81    70032.09   1292.91 o 
   8   9   1    25643.66    25276.68    499.36 o 
   9   9   1       96.98      276.32     65.26 o 
  10   9   1    18619.66    18334.72    403.69 o 
  11   9   1      235.73      274.99     69.48 o 
  12   9   1    10568.28    10369.47    261.95 o 
  13   9   1    13173.53    13212.29    353.14 o 
  14   9   1     1834.85     1838.87    122.48 o 
  15   9   1     3167.15     3585.76    163.25 o 
  16   9   1      828.88      771.71    116.05 o 
  17   9   1     1385.95     1373.07    134.67 o 
 -16  10   1     2423.19     2387.12    160.70 o 
 -15  10   1     9374.66     9495.92    281.80 o 
 -14  10   1     4009.55     4257.44    174.92 o 
 -13  10   1     1349.15     1308.24    108.18 o 
 -12  10   1     1245.57     1238.59     92.21 o 
 -11  10   1     3609.90     3679.29    142.42 o 
 -10  10   1    10839.34    10720.28    271.88 o 
  -9  10   1     5792.84     5808.75    171.94 o 
  -8  10   1    11377.28    11746.27    262.37 o 
  -7  10   1    27027.05    27087.98    542.78 o 
  -6  10   1     2212.94     2258.08     87.20 o 
  -5  10   1    61352.70    60599.93   1002.85 o 
  -4  10   1     9432.69     9577.71    184.14 o 
  -3  10   1     9761.43     9961.91    142.41 o 
  -2  10   1    11115.17    11459.35    171.84 o 
  -1  10   1    12789.87    12908.36    196.98 o 
   0  10   1     7017.94     7186.12    112.66 o 
   1  10   1    15072.90    15009.42    194.59 o 
   2  10   1    11704.72    12291.04    181.63 o 
   3  10   1     8183.76     8438.55    153.89 o 
   4  10   1     8790.57     8866.75    158.14 o 
   5  10   1    62572.78    62862.02    958.55 o 
   6  10   1     1958.99     2056.96     76.91 o 
   7  10   1    29090.70    29070.31    548.50 o 
   8  10   1    11675.88    11878.47    266.01 o 
   9  10   1     4770.93     4940.04    152.91 o 
  10  10   1    11583.48    11333.31    277.93 o 
  11  10   1     3004.99     3053.61    137.66 o 
  12  10   1     1296.76     1340.18     99.15 o 
  13  10   1     1413.38     1534.69    115.51 o 
  14  10   1     4069.42     4076.85    260.86 o 
  15  10   1     9389.18     9724.02    283.78 o 
  16  10   1     2423.65     2498.63    167.63 o 
 -16  11   1     2223.79     2488.68    293.88 o 
 -15  11   1      986.57     1068.76    105.99 o 
 -14  11   1      529.17      617.83     97.67 o 
 -13  11   1     2136.11     2165.70    128.75 o 
 -12  11   1     8516.21     8558.31    236.89 o 
 -11  11   1    16364.66    16768.82    391.36 o 
 -10  11   1    47345.76    46247.78    945.06 o 
  -9  11   1     6504.68     6664.26    178.36 o 
  -8  11   1     4323.63     4484.11    137.45 o 
  -7  11   1    10418.02    10428.19    214.37 o 
  -6  11   1     4101.44     4177.86    120.95 o 
  -5  11   1    52391.98    53077.41    861.10 o 
  -4  11   1    22538.22    22829.65    341.30 o 
  -3  11   1      669.50      654.44     37.76 o 
  -2  11   1      467.20      534.04     37.60 o 
  -1  11   1    29560.05    30423.18    391.46 o 
   0  11   1    97941.84    98657.79   1257.95 o 
   1  11   1    31104.10    31617.72    400.80 o 
   2  11   1      497.55      556.17     37.92 o 
   3  11   1     2026.35     1934.99    147.62 o 
   4  11   1    21726.51    22337.36    330.06 o 
   5  11   1    51284.93    51840.55    820.55 o 
   6  11   1     3943.92     3882.13    119.18 o 
   7  11   1     9935.51     9599.87    233.77 o 
   8  11   1     3914.43     3936.66    156.82 o 
   9  11   1     6282.81     6518.23    179.16 o 
  10  11   1    48170.11    47480.16    949.19 o 
  11  11   1    17348.18    17548.19    395.72 o 
  12  11   1     8937.98     8961.06    284.07 o 
  13  11   1     1842.64     1887.12    104.39 o 
  14  11   1      600.02      748.67     99.67 o 
  15  11   1      987.79     1051.96    130.68 o 
  16  11   1     2257.59     2329.00    168.28 o 
 -16  12   1      393.08      486.91    113.39 o 
 -15  12   1     3706.59     3974.26    209.59 o 
 -14  12   1      219.05      312.83     90.03 o 
 -13  12   1     1014.21      983.13     88.06 o 
 -12  12   1     5693.73     5837.55    191.36 o 
 -11  12   1     2921.36     2980.23    135.82 o 
 -10  12   1     3349.95     3562.42    147.40 o 
  -9  12   1        5.94       93.73     68.82 o 
  -8  12   1       96.30      101.97     59.71 o 
  -7  12   1     7345.78     7258.84    172.57 o 
  -6  12   1    13303.61    12837.23    266.21 o 
  -5  12   1    53942.75    53724.14    845.99 o 
  -4  12   1    43357.86    42793.04    636.26 o 
  -3  12   1    20123.99    20023.14    294.88 o 
  -2  12   1    25231.80    25468.15    362.03 o 
  -1  12   1    14303.88    14458.45    193.52 o 
   0  12   1     9608.70     9606.36    147.45 o 
   1  12   1    13955.82    13869.18    195.98 o 
   2  12   1    26513.17    26689.91    376.82 o 
   3  12   1    21965.38    21757.13    321.58 o 
   4  12   1    41275.31    41228.04    635.47 o 
   5  12   1    54653.78    54801.16    940.48 o 
   6  12   1    13928.54    13421.31    268.78 o 
   7  12   1     7737.12     7467.57    172.99 o 
   8  12   1       80.03      106.95     60.98 o 
   9  12   1       37.89       85.40     63.90 o 
  10  12   1     3473.43     3394.74    146.72 o 
  11  12   1     2899.06     2814.43    135.96 o 
  12  12   1     6004.70     6048.09    195.59 o 
  13  12   1      876.60      934.17     91.51 o 
  14  12   1      185.83      245.28     90.75 o 
  15  12   1     3356.93     3466.04    224.14 o 
  16  12   1      410.05      319.27    111.82 o 
 -15  13   1      531.06      439.25    114.21 o 
 -14  13   1     1053.90     1159.11    112.17 o 
 -13  13   1      242.22      344.93     82.98 o 
 -12  13   1     4599.52     4771.19    174.98 o 
 -11  13   1    30826.17    30761.51    638.12 o 
 -10  13   1    18689.10    18506.40    419.57 o 
  -9  13   1    23442.63    23020.38    479.50 o 
  -8  13   1     2188.46     2304.97    110.13 o 
  -7  13   1     1450.63     1386.84     77.27 o 
  -6  13   1    12978.53    12855.78    270.07 o 
  -5  13   1    31409.38    31505.12    497.41 o 
  -4  13   1      575.85      684.15     52.07 o 
  -3  13   1    17532.46    17765.62    274.14 o 
  -2  13   1     6026.21     5954.54    114.20 o 
  -1  13   1      856.44      813.76     44.69 o 
   0  13   1      632.24      695.17     40.60 o 
   1  13   1     1258.34     1286.45     51.71 o 
   2  13   1     6309.82     6190.87    130.21 o 
   3  13   1    17839.49    18635.36    300.61 o 
   4  13   1      603.02      659.13     51.91 o 
   5  13   1    29560.08    28948.56    548.79 o 
   6  13   1    13469.35    13483.52    272.75 o 
   7  13   1     1617.60     1653.50     93.75 o 
   8  13   1     2290.88     2202.00    109.46 o 
   9  13   1    24467.36    24475.41    486.01 o 
  10  13   1    18455.46    18194.01    388.09 o 
  11  13   1    29257.65    29149.53    636.82 o 
  12  13   1     4613.04     4839.73    178.34 o 
  13  13   1      186.45      158.16     81.50 o 
  14  13   1     1003.59     1053.13    120.91 o 
  15  13   1      587.34      554.64    121.17 o 
 -15  14   1      303.44      273.57    112.86 o 
 -14  14   1      123.56      190.85    109.81 o 
 -13  14   1     3542.90     3841.37    167.01 o 
 -12  14   1     5542.59     5776.63    196.01 o 
 -11  14   1     1305.34     1410.64    108.05 o 
 -10  14   1     1341.14     1576.61     98.18 o 
  -9  14   1    22292.77    21603.15    445.58 o 
  -8  14   1      701.30      732.29     80.84 o 
  -7  14   1     1415.32     1607.29     83.02 o 
  -6  14   1    28691.38    28331.98    532.83 o 
  -5  14   1     3272.75     3320.24     98.15 o 
  -4  14   1    29515.14    28938.00    470.18 o 
  -3  14   1    34980.13    35080.60    514.35 o 
  -2  14   1     2572.23     2635.42     80.84 o 
  -1  14   1     9621.49     9524.28    167.77 o 
   0  14   1     7324.87     7313.63    124.03 o 
   1  14   1     8437.93     8269.70    149.07 o 
   2  14   1     3389.56     3546.89     90.98 o 
   3  14   1    37501.55    38083.17    590.01 o 
   4  14   1    27808.70    27860.96    469.12 o 
   5  14   1     3443.36     3467.12    118.50 o 
   6  14   1    30468.55    29793.04    535.72 o 
   7  14   1      894.10      910.15     72.12 o 
   8  14   1      675.79      660.70     79.94 o 
   9  14   1    22301.78    21463.74    447.11 o 
  10  14   1     1172.94     1289.22     96.75 o 
  11  14   1     1263.05     1344.83    106.91 o 
  12  14   1     5974.36     6100.09    200.63 o 
  13  14   1     3439.19     3712.74    159.48 o 
  14  14   1      174.57      197.88    114.21 o 
  15  14   1      292.51      372.38    206.58 o 
 -14  15   1     6701.38     6553.33    293.92 o 
 -13  15   1     2747.06     2825.46    166.06 o 
 -12  15   1     4402.56     4513.68    174.97 o 
 -11  15   1    10113.84    10467.78    271.04 o 
 -10  15   1      452.11      565.00     80.13 o 
  -9  15   1    19383.25    19423.32    408.54 o 
  -8  15   1     5992.85     5779.27    180.29 o 
  -7  15   1    12465.97    12386.77    268.60 o 
  -6  15   1    30924.77    30991.24    590.92 o 
  -5  15   1     4143.56     4115.78    118.17 o 
  -4  15   1     6442.64     6263.50    147.63 o 
  -3  15   1     9499.46     9766.10    193.21 o 
  -2  15   1    12051.59    11950.44    211.47 o 
  -1  15   1      958.90     1007.33     58.66 o 
   0  15   1    21820.05    22013.00    318.70 o 
   1  15   1      876.47      910.32     56.86 o 
   2  15   1    11001.73    10979.40    208.66 o 
   3  15   1     8867.00     9045.11    200.47 o 
   4  15   1     6802.39     6553.65    148.90 o 
   5  15   1     4210.33     3991.76    140.16 o 
   6  15   1    29410.10    28922.83    588.05 o 
   7  15   1    12732.17    12984.07    271.18 o 
   8  15   1     6020.00     5948.32    182.05 o 
   9  15   1    19076.62    19009.11    410.52 o 
  10  15   1      407.79      335.10     78.23 o 
  11  15   1     9188.91     9025.74    264.67 o 
  12  15   1     4333.87     4422.34    177.30 o 
  13  15   1     2638.44     2851.23    169.26 o 
  14  15   1     6843.31     7147.01    285.22 o 
 -14  16   1       86.53       17.72    137.47 o 
 -13  16   1      893.23     1012.17    125.18 o 
 -12  16   1      397.53      444.55     93.20 o 
 -11  16   1      704.70      793.36     98.78 o 
 -10  16   1     2003.84     1976.72    113.03 o 
  -9  16   1    16413.49    16233.35    363.58 o 
  -8  16   1    15860.80    15979.21    336.34 o 
  -7  16   1     1396.87     1363.90     91.93 o 
  -6  16   1    12842.98    12494.73    287.07 o 
  -5  16   1     3103.61     3123.72    114.72 o 
  -4  16   1     1469.39     1430.89     74.30 o 
  -3  16   1    14732.69    14338.20    266.11 o 
  -2  16   1    35092.26    34946.29    571.84 o 
  -1  16   1     8000.45     8022.43    158.70 o 
   0  16   1     3446.95     3413.40    123.72 o 
   1  16   1     6916.74     6869.27    155.25 o 
   2  16   1    34813.16    35087.71    545.69 o 
   3  16   1    14368.85    14190.65    265.44 o 
   4  16   1     1477.69     1508.62     75.17 o 
   5  16   1     3452.96     3327.25    134.63 o 
   6  16   1    12378.56    12448.30    288.22 o 
   7  16   1     1454.33     1486.07     94.19 o 
   8  16   1    14497.98    14437.20    342.49 o 
   9  16   1    16501.25    16728.28    365.88 o 
  10  16   1     1713.23     1828.69    112.21 o 
  11  16   1      633.70      726.66     99.15 o 
  12  16   1      358.94      298.03     98.26 o 
  13  16   1      847.76      967.27    123.60 o 
  14  16   1       96.48      -17.96    140.51 o 
 -13  17   1    11761.91    12679.42    391.36 o 
 -12  17   1     2316.02     2320.29    161.80 o 
 -11  17   1     1463.39     1564.90    130.81 o 
 -10  17   1     1073.61     1064.33    104.55 o 
  -9  17   1    10286.62    10098.51    276.92 o 
  -8  17   1     2043.61     2048.88    103.86 o 
  -7  17   1    42381.63    42578.64    822.73 o 
  -6  17   1     5553.34     5289.58    168.96 o 
  -5  17   1        4.01       97.81     63.85 o 
  -4  17   1      780.75      843.12     65.94 o 
  -3  17   1      667.86      624.65     67.79 o 
  -2  17   1       32.89       72.73     52.99 o 
  -1  17   1      367.27      312.34     62.54 o 
   0  17   1     3751.72     3751.22    127.83 o 
   1  17   1      302.43      239.70     55.92 o 
   2  17   1       38.03       81.90     53.32 o 
   3  17   1      404.07      378.37     65.51 o 
   4  17   1      785.41      830.10     67.04 o 
   5  17   1       31.43       86.42     66.26 o 
   6  17   1     5724.87     5742.09    172.71 o 
   7  17   1    43571.64    43327.13    824.25 o 
   8  17   1     2146.18     2123.57    130.61 o 
   9  17   1     9911.04     9965.43    278.79 o 
  10  17   1      978.46      942.66    103.53 o 
  11  17   1     1390.80     1414.10    121.94 o 
  12  17   1     2328.19     2358.17    206.21 o 
  13  17   1    11340.04    12329.09    396.90 o 
 -12  18   1     1300.12     1454.09    164.42 o 
 -11  18   1     2540.59     2709.29    200.82 o 
 -10  18   1     1051.82     1088.32    108.88 o 
  -9  18   1     1081.37     1092.97    110.24 o 
  -8  18   1    19045.02    19319.83    407.69 o 
  -7  18   1     1577.38     1537.37    101.00 o 
  -6  18   1     7868.43     7877.74    213.22 o 
  -5  18   1     4440.42     4121.53    143.02 o 
  -4  18   1      736.86      847.47     68.73 o 
  -3  18   1     5319.97     5260.85    150.30 o 
  -2  18   1    40318.40    40512.38    688.98 o 
  -1  18   1     5516.06     5624.04    183.62 o 
   0  18   1     1850.97     1838.22    103.39 o 
   1  18   1     5299.76     5426.91    183.62 o 
   2  18   1    39498.37    39766.99    653.57 o 
   3  18   1     5879.85     5778.91    162.22 o 
   4  18   1      610.60      620.10     67.87 o 
   5  18   1     4237.77     4024.81    152.66 o 
   6  18   1     7455.54     7321.49    208.95 o 
   7  18   1     1661.07     1681.27    102.86 o 
   8  18   1    19066.56    18758.10    449.98 o 
   9  18   1     1023.57     1021.57    109.72 o 
  10  18   1     1148.03     1078.25    111.77 o 
  11  18   1     2465.87     2621.67    198.86 o 
  12  18   1     1307.94     1294.86    162.75 o 
 -11  19   1     3470.04     3678.68    233.90 o 
 -10  19   1     4064.89     4157.74    246.79 o 
  -9  19   1     9941.27    10104.38    310.00 o 
  -8  19   1      265.49      337.13     71.23 o 
  -7  19   1    13987.78    14147.26    326.01 o 
  -6  19   1     3250.17     3036.44    136.91 o 
  -5  19   1      828.55      838.52     91.65 o 
  -4  19   1    10283.74     9818.37    217.50 o 
  -3  19   1      771.82      753.51     78.27 o 
  -2  19   1    11796.63    12160.64    263.55 o 
  -1  19   1        6.25       79.94     71.71 o 
   0  19   1     9290.70     9282.68    235.93 o 
   1  19   1       16.72        8.21     72.92 o 
   2  19   1    11188.41    11203.53    260.68 o 
   3  19   1      753.72      740.17     78.61 o 
   4  19   1     9841.58     9670.36    229.23 o 
   5  19   1      942.61      987.06     92.39 o 
   6  19   1     3436.95     3384.42    141.54 o 
   7  19   1    13867.06    14226.94    326.94 o 
   8  19   1      257.46      294.16     93.89 o 
   9  19   1     9639.02     9706.04    326.08 o 
  10  19   1     4044.40     3839.67    241.39 o 
  11  19   1     3394.90     3694.84    235.31 o 
 -10  20   1     1032.47     1268.91    167.56 o 
  -9  20   1     3557.85     3666.22    235.64 o 
  -8  20   1     3626.93     3787.41    159.31 o 
  -7  20   1      472.13      462.56     83.10 o 
  -6  20   1    12057.07    12140.28    294.76 o 
  -5  20   1     3178.42     3214.12    141.16 o 
  -4  20   1    11002.46    11150.06    257.69 o 
  -3  20   1     5888.23     5725.12    170.22 o 
  -2  20   1      857.33      910.23     89.93 o 
  -1  20   1     4783.81     4600.06    175.93 o 
   0  20   1       63.15      180.63     74.06 o 
   1  20   1     5538.17     5400.14    180.99 o 
   2  20   1      933.96      986.90     96.56 o 
   3  20   1     6097.87     5963.87    172.93 o 
   4  20   1    11171.37    11436.91    257.29 o 
   5  20   1     2876.36     2821.43    160.02 o 
   6  20   1    12055.83    12230.01    294.83 o 
   7  20   1      581.61      636.23     86.77 o 
   8  20   1     3274.33     3282.51    201.01 o 
   9  20   1     3553.10     3414.42    233.03 o 
  10  20   1     1191.71     1472.09    171.24 o 
  -9  21   1     8299.23     8900.96    462.21 o 
  -8  21   1      479.44      420.57    138.99 o 
  -7  21   1      297.95      313.57     93.08 o 
  -6  21   1     1017.80      970.47     97.13 o 
  -5  21   1     5428.16     5616.00    220.75 o 
  -4  21   1     6152.68     6390.07    179.97 o 
  -3  21   1     2857.10     2720.68    137.80 o 
  -2  21   1    12348.38    12694.28    326.71 o 
  -1  21   1     1706.43     1700.66    118.12 o 
   0  21   1      275.48      341.82     81.61 o 
   1  21   1     1911.21     1888.40    119.77 o 
   2  21   1    12422.95    13083.29    358.11 o 
   3  21   1     2609.43     2533.33    140.25 o 
   4  21   1     6153.11     6184.72    197.86 o 
   5  21   1     5656.31     5945.10    246.63 o 
   6  21   1      948.30      804.18    106.98 o 
   7  21   1      260.36       82.33     85.16 o 
   8  21   1      475.08      602.53    145.33 o 
   9  21   1     8234.00     8734.37    367.31 o 
  -8  22   1      540.44      524.65    149.49 o 
  -7  22   1      368.56      352.32    112.20 o 
  -6  22   1     6381.85     6906.88    264.33 o 
  -5  22   1     2560.99     2356.39    187.35 o 
  -4  22   1    17008.92    17003.31    515.74 o 
  -3  22   1     1864.11     1833.14    121.37 o 
  -2  22   1     3477.03     3486.86    155.99 o 
  -1  22   1     2567.95     2262.40    134.80 o 
   0  22   1        5.22       50.88     76.44 o 
   1  22   1     2937.81     2823.81    140.97 o 
   2  22   1     3708.30     3620.76    198.60 o 
   3  22   1     1960.01     1899.18    122.45 o 
   4  22   1    17874.96    17247.13    594.28 o 
   5  22   1     2780.01     3056.91    199.30 o 
   6  22   1     6575.47     6539.75    465.52 o 
   7  22   1      440.80      502.67    114.51 o 
   8  22   1      644.31      806.89    184.73 o 
  -6  23   1     2541.52     2747.19    309.75 o 
  -5  23   1     3925.43     3838.40    364.62 o 
  -4  23   1       36.24      -12.93    176.73 o 
  -3  23   1      710.96      961.18    156.77 o 
  -2  23   1     3100.49     3145.40    282.02 o 
  -1  23   1      107.54       91.71    125.13 o 
   0  23   1    18586.97    19306.68    564.59 o 
   1  23   1      138.60      259.19    128.47 o 
   2  23   1     2778.43     2726.70    257.14 o 
   3  23   1      641.61      801.71    253.66 o 
   4  23   1       30.65      151.73    183.10 o 
   5  23   1     4001.02     4454.52    379.19 o 
   6  23   1     2705.05     2896.33    228.06 o 
   7  23   1      738.21      625.72    246.95 o 
  -4  24   1     4328.81     4500.71    401.88 o 
  -3  24   1      519.28      310.78    166.87 o 
  -2  24   1       92.31      239.44    129.70 o 
  -1  24   1     1457.83     1496.99    174.24 o 
   0  24   1      105.16      183.38    121.40 o 
   1  24   1     1213.29     1414.32    172.97 o 
   2  24   1      160.18      190.09    159.66 o 
   3  24   1      760.80      837.62    181.92 o 
   4  24   1     4225.08     4684.97    402.91 o 
   1   0   2     4123.75     4267.08    178.40 o 
   2   0   2    17674.72    19984.98    540.53 o 
   3   0   2    32453.97    35312.88   1084.96 o 
   4   0   2      840.32     1134.55     62.61 o 
   5   0   2    47897.46    48320.59    913.38 o 
   6   0   2    56197.75    59129.13   1268.01 o 
   7   0   2    20851.16    21012.09    401.53 o 
   8   0   2      361.40      505.65     56.37 o 
   9   0   2     7358.74     7002.30    145.11 o 
  10   0   2    23480.97    24200.02    410.78 o 
  11   0   2    12594.87    12946.79    269.15 o 
  12   0   2     2358.94     2424.58     95.44 o 
  13   0   2      555.87      677.50     67.86 o 
  14   0   2     4438.96     4675.66    165.84 o 
  15   0   2      352.02      202.37     73.71 o 
  16   0   2        0.69      118.73     94.85 o 
  17   0   2      965.39      982.35    123.95 o 
  18   0   2      101.33       60.84     97.19 o 
 -18   1   2      728.98      644.75    119.43 o 
 -17   1   2     5652.87     5569.12    670.21 o 
 -16   1   2     2427.77     2351.94    144.84 o 
 -15   1   2    21096.65    20906.88    679.33 o 
 -14   1   2     1717.75     1797.53    103.23 o 
 -13   1   2     3192.18     3466.88    124.81 o 
 -12   1   2    36155.20    36395.70    663.61 o 
 -11   1   2      268.59      300.96     84.23 o 
 -10   1   2    24025.86    24370.35    472.29 o 
  -9   1   2    20469.78    21053.99    358.08 o 
  -8   1   2    52700.31    53683.53    991.36 o 
  -7   1   2    10830.74    10900.73    338.54 o 
  -6   1   2    82997.13    83932.18   1470.32 o 
  -5   1   2    62697.48    64940.22   1235.37 o 
  -4   1   2    34825.10    36643.45   1025.85 o 
  -3   1   2     3600.63     3763.95    308.56 o 
  -2   1   2    15217.88    16219.04    367.30 o 
  -1   1   2     2034.56     2253.65     67.29 o 
   0   1   2    20210.21    21748.60    467.33 o 
   1   1   2     2435.77     2360.54    574.85 o 
   2   1   2    16526.57    17756.96    455.42 o 
   3   1   2     2833.40     3179.18     82.02 o 
   4   1   2    37744.39    41318.37    823.48 o 
   5   1   2    58165.71    58669.17   1008.36 o 
   6   1   2    79446.73    81396.84   1281.91 o 
   7   1   2    11521.71    11840.64    204.73 o 
   8   1   2    54985.59    55224.01    789.51 o 
   9   1   2    17922.02    17957.78    311.47 o 
  10   1   2    24386.34    24597.20    416.37 o 
  11   1   2      283.06      354.37     50.00 o 
  12   1   2    34672.88    34899.12    712.88 o 
  13   1   2     3315.89     3501.49    141.52 o 
  14   1   2     1452.19     1478.43    102.07 o 
  15   1   2    21113.80    20915.74    658.79 o 
  16   1   2     2270.79     2095.53    139.61 o 
  17   1   2     5784.69     5351.70    317.33 o 
  18   1   2      662.38      759.69    188.19 o 
 -18   2   2      778.40      785.20    124.36 o 
 -17   2   2     2282.36     2224.84    165.00 o 
 -16   2   2     2193.74     2130.25    157.69 o 
 -15   2   2      446.37      436.91     73.53 o 
 -14   2   2      509.42      618.63     82.02 o 
 -13   2   2     6065.65     6244.63    182.76 o 
 -12   2   2     3509.26     3613.57    142.95 o 
 -11   2   2    30276.37    30662.86    585.57 o 
 -10   2   2     4931.04     4957.90    142.02 o 
  -9   2   2    27340.01    27437.21    526.84 o 
  -8   2   2    16843.18    16866.19    356.20 o 
  -7   2   2    48350.03    47988.16    899.76 o 
  -6   2   2     9032.27     9582.58    202.79 o 
  -5   2   2    48333.47    50006.33    983.37 o 
  -4   2   2    27051.98    28133.25   1393.69 o 
  -3   2   2    26873.84    28360.38   2112.59 o 
  -2   2   2    44273.16    48571.44   1055.12 o 
  -1   2   2    30745.77    33550.80    745.05 o 
   1   2   2    33677.95    36371.07    748.57 o 
   2   2   2    50805.93    53259.78   3559.78 o 
   3   2   2    25920.19    28062.98    725.53 o 
   4   2   2    30087.78    32318.93    882.38 o 
   5   2   2    51867.52    53427.14    867.45 o 
   6   2   2     7949.89     8301.15    155.64 o 
   7   2   2    50542.01    50469.44    716.45 o 
   8   2   2    16510.88    16556.57    260.30 o 
   9   2   2    28406.21    28142.93    464.85 o 
  10   2   2     5425.82     5453.29    133.11 o 
  11   2   2    30546.45    30925.53    566.81 o 
  12   2   2     3886.38     3915.16    145.56 o 
  13   2   2     6434.00     6476.01    206.18 o 
  14   2   2      558.87      649.25     90.96 o 
  15   2   2      307.79      292.34    111.35 o 
  16   2   2     2351.28     2375.32    164.87 o 
  17   2   2     2155.33     1910.18    240.77 o 
  18   2   2      796.25      804.73    129.29 o 
 -18   3   2      441.85      547.35    272.14 o 
 -17   3   2     4698.63     4691.52    263.05 o 
 -16   3   2     6415.17     6476.86    256.07 o 
 -15   3   2     4472.22     4286.57    204.85 o 
 -14   3   2     3231.02     3088.86    138.96 o 
 -13   3   2    14609.00    14477.41    447.94 o 
 -12   3   2    14426.28    14614.87    336.22 o 
 -11   3   2     7233.18     7307.64    258.03 o 
 -10   3   2    32371.08    33268.79    649.72 o 
  -9   3   2    15116.37    14937.78    361.50 o 
  -8   3   2    35443.07    34717.26    670.94 o 
  -7   3   2     6868.54     6936.49    175.07 o 
  -6   3   2    54068.04    54435.14   1073.49 o 
  -5   3   2      259.53      441.31     51.60 o 
  -4   3   2   136379.22   141501.83   3816.91 o 
  -3   3   2    69156.79    73830.97   1672.79 o 
  -2   3   2    67032.84    72023.14   1495.01 o 
  -1   3   2    56561.55    62549.83   1226.31 o 
   0   3   2     3033.48     3361.38     76.96 o 
   1   3   2    48876.54    53385.41   1132.38 o 
   2   3   2    59615.82    62263.63   3562.91 o 
   3   3   2    68651.33    71470.91   3751.20 o 
   4   3   2   136404.48   132708.27   4239.94 o 
   5   3   2      155.22      327.41     24.89 o 
   6   3   2    48577.68    49700.66    813.49 o 
   7   3   2     6522.20     6359.31    123.77 o 
   8   3   2    34413.61    33941.51    496.66 o 
   9   3   2    16422.03    16389.80    289.28 o 
  10   3   2    32759.31    32799.10    679.68 o 
  11   3   2     7310.57     7290.15    243.66 o 
  12   3   2    12885.28    12573.66    321.31 o 
  13   3   2    15912.92    15299.03    440.05 o 
  14   3   2     3626.16     3512.65    168.51 o 
  15   3   2     3772.84     3862.78    190.05 o 
  16   3   2     6199.89     6496.66    255.74 o 
  17   3   2     5073.35     5593.90    241.27 o 
  18   3   2      357.96      341.81    119.63 o 
 -18   4   2     3874.90     3990.19    356.79 o 
 -17   4   2       12.53      191.56    192.54 o 
 -16   4   2     5533.58     5549.70    268.22 o 
 -15   4   2      234.87      341.69     80.64 o 
 -14   4   2     6679.85     6615.58    211.14 o 
 -13   4   2     3496.88     3667.40    167.81 o 
 -12   4   2     2159.26     2258.08    170.62 o 
 -11   4   2    10957.90    11406.53    289.44 o 
 -10   4   2     8819.71     8711.99    232.99 o 
  -9   4   2    19422.07    19303.80    450.03 o 
  -8   4   2     9586.70     9190.61    363.24 o 
  -7   4   2    20182.46    20031.02    508.04 o 
  -6   4   2     8564.77     8445.89    213.76 o 
  -5   4   2    17911.75    17374.16    354.52 o 
  -4   4   2   125470.99   128695.86   1930.53 o 
  -2   4   2   205403.20   211273.88   4416.41 o 
  -1   4   2    31146.70    33590.77    669.98 o 
   0   4   2    12136.78    13424.37    261.39 o 
   1   4   2    30233.79    33448.16    671.88 o 
   2   4   2   209332.78   217577.39   7284.54 o 
   4   4   2   117372.47   117676.48   2169.34 o 
   5   4   2    13832.14    13652.83    317.09 o 
   6   4   2     8898.81     8919.00    170.02 o 
   7   4   2    23159.48    23349.78    389.51 o 
   8   4   2     8163.56     8150.35    154.89 o 
   9   4   2    20679.62    20664.21    355.72 o 
  10   4   2     8640.36     8691.72    256.93 o 
  11   4   2    11329.19    11364.88    297.03 o 
  12   4   2     2073.63     2032.61    117.32 o 
  13   4   2     3635.59     3543.22    212.44 o 
  14   4   2     6139.91     5668.90    237.07 o 
  15   4   2      234.77      276.28     95.46 o 
  16   4   2     5381.26     5516.85    236.19 o 
  17   4   2       40.20       47.25     99.77 o 
  18   4   2     3883.90     4048.18    369.09 o 
 -17   5   2     2984.27     3078.75    244.93 o 
 -16   5   2     1613.53     1749.75    125.61 o 
 -15   5   2      221.23      395.79     85.85 o 
 -14   5   2     4992.32     4815.44    192.14 o 
 -13   5   2    15873.01    16015.41    405.80 o 
 -12   5   2    10263.53    10504.77    289.92 o 
 -11   5   2    20188.92    20412.82    516.31 o 
 -10   5   2    36798.98    36326.55    854.67 o 
  -9   5   2    23872.62    23733.70    586.71 o 
  -8   5   2    39702.30    38617.70    744.01 o 
  -7   5   2     1099.81     1065.22     96.19 o 
  -6   5   2    14597.50    14599.72    294.57 o 
  -5   5   2    12259.69    12960.85    189.36 o 
  -4   5   2    45645.33    46286.01    767.24 o 
  -3   5   2    51491.41    53319.62    864.01 o 
  -2   5   2    34128.70    35404.76    813.56 o 
  -1   5   2    36220.76    39255.53    646.55 o 
   0   5   2    33634.27    36726.41    684.30 o 
   1   5   2    31555.82    34399.38    731.04 o 
   2   5   2    32466.34    34582.17    727.83 o 
   3   5   2    53850.14    56550.84   1197.71 o 
   4   5   2    52689.53    54568.46    769.91 o 
   5   5   2    11129.61    11612.57    222.67 o 
   6   5   2    15890.40    15776.10    343.27 o 
   7   5   2      591.04      560.06     80.89 o 
   8   5   2    41078.82    40698.42    838.59 o 
   9   5   2    24571.54    23801.29    611.01 o 
  10   5   2    36464.43    35382.61    765.30 o 
  11   5   2    20711.47    19823.54    511.28 o 
  12   5   2     8398.66     8069.40    272.04 o 
  13   5   2    16266.13    15833.14    712.90 o 
  14   5   2     4995.84     4697.24    216.87 o 
  15   5   2      149.12      136.67     94.36 o 
  16   5   2     1869.56     1895.97    209.05 o 
  17   5   2     3072.65     3164.05    190.19 o 
 -17   6   2     3752.58     3979.30    275.92 o 
 -16   6   2     2175.21     2136.77    144.06 o 
 -15   6   2     1572.01     1740.02    129.27 o 
 -14   6   2     3116.63     3150.13    141.02 o 
 -13   6   2    19027.46    19424.00    434.50 o 
 -12   6   2      884.34      997.98     83.08 o 
 -11   6   2       14.98      124.00     56.91 o 
 -10   6   2      214.82      291.60     56.62 o 
  -9   6   2    18371.26    18389.84    364.13 o 
  -8   6   2     5292.34     5417.75    137.39 o 
  -7   6   2    82402.74    81035.50   1577.13 o 
  -6   6   2     9909.09    10052.52    218.20 o 
  -5   6   2     4254.11     4394.21     89.05 o 
  -4   6   2    80528.42    84027.16   1407.80 o 
  -3   6   2    80205.51    81956.36   1159.82 o 
  -2   6   2    60353.57    62493.97    984.17 o 
  -1   6   2      876.74      986.80     87.61 o 
   0   6   2     1829.28     2019.07     64.39 o 
   1   6   2     1267.45     1347.45     45.19 o 
   2   6   2    58206.70    60872.77    978.01 o 
   3   6   2    76673.60    77490.75   1324.37 o 
   4   6   2    82203.37    85931.29   1419.63 o 
   5   6   2     4475.05     4856.26    103.49 o 
   6   6   2    13139.12    13087.12    245.25 o 
   7   6   2    82178.67    80184.14   1571.98 o 
   8   6   2     4719.76     4477.16    136.67 o 
   9   6   2    18508.50    17680.74    383.57 o 
  10   6   2      154.20      155.96     66.00 o 
  11   6   2      132.83       57.30     72.07 o 
  12   6   2      915.10      854.40     96.73 o 
  13   6   2    20268.02    20071.92    521.69 o 
  14   6   2     2903.64     3049.40    219.12 o 
  15   6   2     1628.83     1628.59    129.94 o 
  16   6   2     2452.18     2686.98    158.76 o 
  17   6   2     3902.77     3938.94    284.88 o 
 -17   7   2     2784.25     2864.34    237.43 o 
 -16   7   2     1134.08     1203.61    116.37 o 
 -15   7   2     4734.28     4879.06    176.07 o 
 -14   7   2     5949.76     6134.87    201.47 o 
 -13   7   2     1589.92     1791.83    107.38 o 
 -12   7   2    15422.68    15316.94    344.52 o 
 -11   7   2     5202.07     5109.07    163.56 o 
 -10   7   2    18755.23    18483.18    376.08 o 
  -9   7   2      752.63      800.30     63.35 o 
  -8   7   2    56540.95    56001.16    989.50 o 
  -7   7   2     1258.89     1305.94     63.06 o 
  -6   7   2    13765.46    13711.29    240.68 o 
  -5   7   2    18897.31    19396.12    304.60 o 
  -4   7   2    19679.86    19756.31    301.00 o 
  -3   7   2     8737.99     8763.48    146.11 o 
  -2   7   2   123801.08   126013.41   1923.66 o 
  -1   7   2    28378.94    29471.45    413.61 o 
   0   7   2    22363.15    23452.87    454.16 o 
   1   7   2    26911.45    27017.15    467.19 o 
   2   7   2   125472.72   128004.38   1752.38 o 
   3   7   2     9988.26    10144.66    152.60 o 
   4   7   2    21162.75    21188.16    332.63 o 
   5   7   2    19600.04    20187.43    322.74 o 
   6   7   2    13420.85    13420.42    263.54 o 
   7   7   2     1454.92     1655.38     76.80 o 
   8   7   2    53113.62    52534.95    996.17 o 
   9   7   2     1056.52     1200.43     82.54 o 
  10   7   2    19037.13    18704.32    414.82 o 
  11   7   2     4929.51     4818.41    158.85 o 
  12   7   2    14387.07    14273.81    380.01 o 
  13   7   2     1511.58     1670.29    117.81 o 
  14   7   2     5697.25     5669.00    209.56 o 
  15   7   2     4820.71     4686.79    270.17 o 
  16   7   2     1164.48     1153.08    119.88 o 
  17   7   2     2407.77     2504.25    192.82 o 
 -17   8   2     1447.93     1520.27    119.94 o 
 -16   8   2      568.82      676.27    101.46 o 
 -15   8   2     1557.07     1615.49    130.80 o 
 -14   8   2    13423.13    13839.21    543.78 o 
 -13   8   2    12725.04    12650.26    337.82 o 
 -12   8   2     1797.93     1928.84    112.65 o 
 -11   8   2     1775.67     1838.58     86.88 o 
 -10   8   2     8038.12     8072.70    199.91 o 
  -9   8   2    14906.64    14575.91    305.95 o 
  -8   8   2    20824.04    20689.48    393.99 o 
  -7   8   2    44390.52    43546.34    748.19 o 
  -6   8   2    41632.36    42529.07    752.12 o 
  -5   8   2    11331.58    11879.59    237.21 o 
  -4   8   2    15934.45    15743.87    252.78 o 
  -3   8   2    13098.23    13326.67    193.17 o 
  -2   8   2    13662.96    14381.14    205.76 o 
  -1   8   2    15121.39    15638.00    227.44 o 
   0   8   2    93260.18    95796.32   1241.66 o 
   1   8   2    16225.61    16655.53    257.36 o 
   2   8   2    11124.34    11703.45    199.08 o 
   3   8   2    10710.82    11020.76    179.69 o 
   4   8   2    15292.47    15622.11    278.68 o 
   5   8   2    12209.46    13014.06    241.87 o 
   6   8   2    44971.39    46500.43    943.38 o 
   7   8   2    43152.72    42332.71    803.17 o 
   8   8   2    18652.50    18627.89    396.59 o 
   9   8   2    14389.72    14403.99    335.02 o 
  10   8   2     8442.33     8479.56    224.02 o 
  11   8   2     1858.29     1901.46    107.14 o 
  12   8   2     1787.44     2032.99    123.55 o 
  13   8   2    13072.08    13074.52    346.79 o 
  14   8   2    13271.89    13309.54    359.91 o 
  15   8   2     1705.06     1750.53    123.05 o 
  16   8   2      476.68      559.43    112.23 o 
  17   8   2     1514.09     1442.49    139.04 o 
 -17   9   2     1023.93     1085.12    110.81 o 
 -16   9   2     2203.17     2254.85    155.09 o 
 -15   9   2     9711.62    10048.22    287.96 o 
 -14   9   2     5537.14     5569.98    225.27 o 
 -13   9   2     1468.17     1577.69    110.76 o 
 -12   9   2     4507.41     4408.95    172.22 o 
 -11   9   2     4069.53     4062.16    145.86 o 
 -10   9   2     5234.43     5228.79    163.89 o 
  -9   9   2    26726.12    25885.64    520.40 o 
  -8   9   2    12019.48    11619.48    242.22 o 
  -7   9   2     6336.64     6453.66    153.42 o 
  -6   9   2    73199.41    70319.34   1121.76 o 
  -5   9   2    14992.71    15058.32    291.75 o 
  -4   9   2    30744.37    31116.96    516.53 o 
  -3   9   2    23354.62    23351.76    334.09 o 
  -2   9   2    17179.62    16981.73    241.56 o 
  -1   9   2    31638.22    31732.93    433.72 o 
   0   9   2    36371.43    37285.53    499.98 o 
   1   9   2    30767.14    30477.41    420.46 o 
   2   9   2    17004.74    16886.35    247.73 o 
   3   9   2    23383.33    23257.53    319.06 o 
   4   9   2    29669.84    29864.69    533.44 o 
   5   9   2    15259.14    15742.19    285.86 o 
   6   9   2    74860.32    69832.84   1844.78 o 
   7   9   2     5969.81     5860.26    165.57 o 
   8   9   2    12260.02    12158.95    267.26 o 
   9   9   2    28280.73    27839.77    526.55 o 
  10   9   2     5160.08     5129.39    169.33 o 
  11   9   2     4214.88     4490.73    158.90 o 
  12   9   2     4828.93     4716.63    160.29 o 
  13   9   2     1526.61     1692.55    120.23 o 
  14   9   2     5384.13     5472.99    201.95 o 
  15   9   2     9878.78    10291.00    296.85 o 
  16   9   2     2215.41     2510.97    318.48 o 
  17   9   2      817.24      635.90    164.98 o 
 -16  10   2      652.37      748.02    131.67 o 
 -15  10   2     2630.71     2986.94    153.03 o 
 -14  10   2     8660.48     8890.59    258.25 o 
 -13  10   2     1450.06     1575.73    111.15 o 
 -12  10   2     2923.21     3192.53    129.11 o 
 -11  10   2    26400.19    25743.69    563.69 o 
 -10  10   2      760.33      852.33     79.81 o 
  -9  10   2    22688.43    22225.09    464.02 o 
  -8  10   2     4739.09     4732.27    137.75 o 
  -7  10   2     1447.21     1403.06     60.32 o 
  -6  10   2    35092.32    34741.11    620.19 o 
  -5  10   2     4052.70     4054.90    101.37 o 
  -4  10   2    10915.04    11002.96    215.35 o 
  -3  10   2    20200.98    20831.16    305.33 o 
  -2  10   2     3229.28     3430.99     69.11 o 
  -1  10   2    51529.69    51902.81    672.13 o 
   0  10   2    46848.06    47716.88    593.42 o 
   1  10   2    52426.12    53375.10    667.45 o 
   2  10   2     2244.17     2401.18     66.42 o 
   3  10   2    18875.84    19359.08    286.21 o 
   4  10   2    11471.80    11504.74    192.24 o 
   5  10   2     4107.19     4152.90    109.74 o 
   6  10   2    35728.95    35515.66    586.25 o 
   7  10   2     1675.18     1667.86     88.75 o 
   8  10   2     4031.14     4233.59    140.12 o 
   9  10   2    20831.60    20626.51    432.85 o 
  10  10   2      772.30      832.12     82.90 o 
  11  10   2    28052.70    27655.49    575.29 o 
  12  10   2     2885.65     2971.29    138.12 o 
  13  10   2     1193.60     1142.24    108.42 o 
  14  10   2     8065.13     7849.50    258.44 o 
  15  10   2     2558.64     2758.79    151.14 o 
  16  10   2      681.82      699.52    121.32 o 
 -16  11   2     5298.03     5799.85    249.21 o 
 -15  11   2      107.87      183.87     87.37 o 
 -14  11   2     3842.88     4179.27    173.79 o 
 -13  11   2     1557.32     1575.42    114.31 o 
 -12  11   2    11491.03    11565.03    283.05 o 
 -11  11   2      633.70      730.43     83.11 o 
 -10  11   2      864.39      902.98    110.33 o 
  -9  11   2     4340.34     4479.98    142.90 o 
  -8  11   2     7458.81     7167.27    186.96 o 
  -7  11   2     3102.46     3131.87     97.96 o 
  -6  11   2    71260.09    70799.73   1195.01 o 
  -5  11   2    10828.75    10795.32    182.06 o 
  -4  11   2    43381.52    42982.38    635.11 o 
  -3  11   2    17496.92    17381.51    276.00 o 
  -2  11   2    43550.51    43470.35    587.43 o 
  -1  11   2    25342.71    25641.03    334.79 o 
   0  11   2    37808.06    38311.84    511.53 o 
   1  11   2    25957.18    26100.73    332.84 o 
   2  11   2    44140.39    44523.01    558.78 o 
   3  11   2    18489.31    18224.28    270.65 o 
   4  11   2    46200.40    45520.75    616.59 o 
   5  11   2     8756.34     8783.11    208.46 o 
   6  11   2    69587.00    68935.44   1195.40 o 
   7  11   2     2048.25     2052.66    103.25 o 
   8  11   2     7596.70     7572.23    194.19 o 
   9  11   2     4738.19     4939.90    151.96 o 
  10  11   2      654.18      699.79    119.89 o 
  11  11   2      406.76      459.81     96.39 o 
  12  11   2    10572.96    10797.46    287.93 o 
  13  11   2     1450.61     1395.58     97.92 o 
  14  11   2     3601.15     3820.45    176.39 o 
  15  11   2      113.70       61.82     93.83 o 
  16  11   2     5177.67     5390.59    257.06 o 
 -16  12   2     2643.21     3030.33    394.93 o 
 -15  12   2     2696.32     2752.02    177.07 o 
 -14  12   2     2123.46     2160.01    163.51 o 
 -13  12   2     1339.70     1535.34    116.59 o 
 -12  12   2     4118.59     4302.53    162.50 o 
 -11  12   2    24693.55    24975.55    543.98 o 
 -10  12   2    23778.73    23786.73    522.60 o 
  -9  12   2    16514.87    16437.10    340.82 o 
  -8  12   2     2707.17     2711.12    113.02 o 
  -7  12   2      576.15      663.42     59.59 o 
  -6  12   2     1164.07     1186.38     71.51 o 
  -5  12   2     4007.25     3930.40    101.30 o 
  -4  12   2    29465.75    29802.68    440.48 o 
  -3  12   2     2115.80     2182.09     64.85 o 
  -2  12   2     1680.81     1793.56     66.65 o 
  -1  12   2    23772.21    23991.91    325.58 o 
   0  12   2      731.49      728.75     41.25 o 
   1  12   2    25966.12    25982.43    327.55 o 
   2  12   2     2386.29     2636.98     75.25 o 
   3  12   2     1578.71     1606.71     60.98 o 
   4  12   2    29007.82    29579.19    443.10 o 
   5  12   2     4847.81     4984.17    129.88 o 
   6  12   2     1548.24     1585.43     78.78 o 
   7  12   2      872.25      840.80     77.45 o 
   8  12   2     2581.56     2656.25    115.60 o 
   9  12   2    15309.54    15240.02    342.56 o 
  10  12   2    24676.25    24657.92    488.90 o 
  11  12   2    25255.68    25475.48    550.56 o 
  12  12   2     4101.98     4387.53    167.42 o 
  13  12   2     1452.63     1403.84    105.93 o 
  14  12   2     2220.63     2183.61    139.74 o 
  15  12   2     2466.96     2547.88    179.63 o 
  16  12   2     2623.47     3021.33    397.08 o 
 -15  13   2     2628.21     2671.41    184.40 o 
 -14  13   2      598.21      669.41    100.92 o 
 -13  13   2     1924.79     1861.44    111.28 o 
 -12  13   2     2837.88     2773.79    133.27 o 
 -11  13   2     3930.84     3997.58    160.97 o 
 -10  13   2     1795.09     1802.20    112.95 o 
  -9  13   2     2198.23     2085.87    109.68 o 
  -8  13   2     7516.89     7187.70    205.43 o 
  -7  13   2     2507.15     2504.41     99.61 o 
  -6  13   2    15173.88    14885.89    293.98 o 
  -5  13   2    40897.98    40149.61    610.08 o 
  -4  13   2    30433.03    30454.85    484.16 o 
  -3  13   2    10071.40     9918.90    177.70 o 
  -2  13   2    26503.12    26594.29    399.69 o 
  -1  13   2    35303.68    35484.66    497.61 o 
   0  13   2    40559.97    40465.95    529.46 o 
   1  13   2    37129.72    37666.49    483.23 o 
   2  13   2    26288.63    26186.60    397.93 o 
   3  13   2     9992.32    10324.81    196.58 o 
   4  13   2    32413.38    32121.86    487.00 o 
   5  13   2    40817.18    39954.81    710.92 o 
   6  13   2    14598.53    14168.16    292.57 o 
   7  13   2     2636.77     2674.44     99.65 o 
   8  13   2     6816.47     6620.96    188.51 o 
   9  13   2     2878.47     2888.89    123.58 o 
  10  13   2     2000.63     2004.96    106.83 o 
  11  13   2     3955.44     3836.14    161.07 o 
  12  13   2     2850.11     2540.18    135.16 o 
  13  13   2     2111.50     2151.52    127.23 o 
  14  13   2      442.02      342.93    102.92 o 
  15  13   2     3098.05     3331.34    202.83 o 
 -15  14   2     4022.02     4242.81    344.72 o 
 -14  14   2      226.13      266.81    127.40 o 
 -13  14   2     4818.35     5157.81    182.43 o 
 -12  14   2     2648.64     2743.79    137.00 o 
 -11  14   2     4195.21     4024.20    162.46 o 
 -10  14   2    21804.06    22181.67    454.72 o 
  -9  14   2     1957.87     1928.61    106.86 o 
  -8  14   2     5121.21     5253.17    146.37 o 
  -7  14   2    10939.24    10988.04    245.81 o 
  -6  14   2      429.73      418.93     62.81 o 
  -5  14   2     2515.43     2491.50     86.21 o 
  -4  14   2    19794.15    20000.56    319.44 o 
  -3  14   2    21295.98    21161.48    333.18 o 
  -2  14   2     1081.59     1194.94     58.91 o 
  -1  14   2     3009.31     2977.84     83.67 o 
   0  14   2    11368.15    11651.35    187.62 o 
   1  14   2     3005.38     3066.31     81.50 o 
   2  14   2      807.70      900.38     57.68 o 
   3  14   2    22532.25    21816.19    366.49 o 
   4  14   2    18531.46    18577.86    334.01 o 
   5  14   2     2569.62     2537.25    104.35 o 
   6  14   2      240.32      301.90     61.65 o 
   7  14   2    11505.44    11338.23    241.65 o 
   8  14   2     5756.99     5852.88    172.83 o 
   9  14   2     1848.74     1860.35    108.73 o 
  10  14   2    22197.08    22165.69    461.73 o 
  11  14   2     4219.78     4284.43    169.34 o 
  12  14   2     2594.86     2731.69    141.08 o 
  13  14   2     5050.42     5327.82    188.68 o 
  14  14   2      107.33      209.14     86.27 o 
  15  14   2     3904.18     3861.64    224.36 o 
 -14  15   2      432.80      519.19    128.09 o 
 -13  15   2      465.83      542.63    105.51 o 
 -12  15   2     6321.03     6644.89    208.26 o 
 -11  15   2      357.58      466.88     88.16 o 
 -10  15   2     2425.05     2332.96    113.68 o 
  -9  15   2     1834.58     1967.77    108.88 o 
  -8  15   2    17451.62    16757.41    334.07 o 
  -7  15   2     9542.91     9268.80    213.64 o 
  -6  15   2     7056.04     7020.65    190.24 o 
  -5  15   2    12640.86    12813.60    239.83 o 
  -4  15   2    18107.37    17859.29    320.68 o 
  -3  15   2     6561.31     6659.09    138.15 o 
  -2  15   2    35113.78    34946.47    495.36 o 
  -1  15   2    15874.59    15875.40    261.89 o 
   0  15   2    25031.45    25276.78    359.62 o 
   1  15   2    16143.86    16065.27    273.96 o 
   2  15   2    31110.19    30854.71    536.78 o 
   3  15   2     6554.93     6718.08    152.27 o 
   4  15   2    18829.79    18532.30    321.53 o 
   5  15   2    12613.16    12523.16    288.21 o 
   6  15   2     7067.16     6911.93    179.51 o 
   7  15   2     9224.65     9196.85    215.54 o 
   8  15   2    17130.08    16857.35    367.88 o 
   9  15   2     1634.85     1610.46    107.26 o 
  10  15   2     2422.13     2286.71    120.28 o 
  11  15   2      585.39      682.47     97.23 o 
  12  15   2     5563.15     5769.22    204.08 o 
  13  15   2      497.89      500.91    125.48 o 
  14  15   2      430.81      434.78    106.24 o 
 -13  16   2     7990.72     8236.14    291.11 o 
 -12  16   2     4164.97     4356.98    174.96 o 
 -11  16   2      382.67      379.03     99.44 o 
 -10  16   2     1238.35     1359.95     98.69 o 
  -9  16   2     1234.99     1324.64    107.96 o 
  -8  16   2    20720.76    20270.89    427.62 o 
  -7  16   2    11562.71    11329.74    266.16 o 
  -6  16   2     5736.36     5724.43    189.39 o 
  -5  16   2     4482.86     4478.01    131.17 o 
  -4  16   2     2084.40     1906.91     84.22 o 
  -3  16   2    17780.33    17623.74    310.00 o 
  -2  16   2        5.69       20.13     48.42 o 
  -1  16   2     2026.53     1909.45     81.26 o 
   0  16   2      513.29      571.61     55.28 o 
   1  16   2     2618.20     2684.11     89.93 o 
   2  16   2       12.83       10.34     48.54 o 
   3  16   2    16665.19    16649.36    323.58 o 
   4  16   2     2087.37     2074.73     85.14 o 
   5  16   2     5069.80     5191.10    159.44 o 
   6  16   2     5890.05     5990.10    175.91 o 
   7  16   2    11579.62    11239.07    267.02 o 
   8  16   2    21315.70    21205.05    441.47 o 
   9  16   2     1425.23     1519.28    107.30 o 
  10  16   2     1253.01     1318.13    101.78 o 
  11  16   2      294.85      295.48     90.40 o 
  12  16   2     4286.29     4455.92    193.50 o 
  13  16   2     8124.34     8443.44    296.64 o 
  14  16   2     3613.94     4517.69    495.47 o 
 -13  17   2     1696.05     1922.24    151.18 o 
 -12  17   2      692.80      884.81    120.49 o 
 -11  17   2      459.17      408.90    101.96 o 
 -10  17   2      725.05      727.02     95.34 o 
  -9  17   2     8139.43     7997.18    241.99 o 
  -8  17   2     3188.25     3140.22    125.68 o 
  -7  17   2    10351.24    10297.20    257.77 o 
  -6  17   2     1376.71     1304.74     96.43 o 
  -5  17   2      901.25      941.21     67.53 o 
  -4  17   2    10601.51    10355.22    209.61 o 
  -3  17   2    10739.44    10368.15    228.65 o 
  -2  17   2    18799.09    18876.45    313.82 o 
  -1  17   2    36124.29    36058.58    594.24 o 
   0  17   2    21013.69    20608.93    400.45 o 
   1  17   2    36543.80    36636.52    592.44 o 
   2  17   2    17909.89    17893.68    327.62 o 
   3  17   2    12093.24    11529.18    232.84 o 
   4  17   2    10109.85    10066.99    207.92 o 
   5  17   2     1040.35     1044.72     88.19 o 
   6  17   2     1747.64     1798.29    103.26 o 
   7  17   2    10746.20    10841.51    261.34 o 
   8  17   2     2827.36     3024.75    152.62 o 
   9  17   2     8648.82     8432.07    249.55 o 
  10  17   2      680.00      663.70     89.89 o 
  11  17   2      503.27      483.91    102.06 o 
  12  17   2      616.50      750.32    121.67 o 
  13  17   2     1556.87     1846.30    152.08 o 
 -12  18   2     4040.04     4204.78    294.75 o 
 -11  18   2     1466.85     1370.31    158.08 o 
 -10  18   2       15.20      -33.79     81.95 o 
  -9  18   2     1665.90     1752.48    125.90 o 
  -8  18   2    15776.36    16121.62    350.43 o 
  -7  18   2      233.89      230.11     74.58 o 
  -6  18   2    10197.10    10316.23    256.24 o 
  -5  18   2     3757.14     3874.61    122.16 o 
  -4  18   2     3816.04     3771.50    117.27 o 
  -3  18   2     5732.13     5866.23    159.66 o 
  -2  18   2      155.92      164.06     58.42 o 
  -1  18   2       15.34       27.53     64.11 o 
   0  18   2     1432.87     1430.36     89.41 o 
   1  18   2       14.89      -11.94     61.02 o 
   2  18   2       83.20       96.76     58.18 o 
   3  18   2     5949.10     6012.86    167.61 o 
   4  18   2     3420.12     3332.68    118.35 o 
   5  18   2     3657.13     3733.36    147.69 o 
   6  18   2    10415.61    10359.48    256.38 o 
   7  18   2      142.25      146.98     70.71 o 
   8  18   2    15344.49    15311.68    388.03 o 
   9  18   2     1839.26     1836.67    127.99 o 
  10  18   2       16.69       98.32     91.50 o 
  11  18   2     1351.99     1148.34    156.69 o 
  12  18   2     4176.02     4560.40    253.19 o 
 -11  19   2      513.77      696.39    139.79 o 
 -10  19   2      184.25      109.13    125.58 o 
  -9  19   2     3890.94     4021.78    230.73 o 
  -8  19   2     2718.87     2688.14    122.59 o 
  -7  19   2     8807.13     9005.35    239.03 o 
  -6  19   2     6186.61     5933.18    189.83 o 
  -5  19   2     3568.34     3554.04    135.77 o 
  -4  19   2     8894.22     8930.79    200.75 o 
  -3  19   2     8671.65     8784.37    211.46 o 
  -2  19   2    16005.10    15680.51    329.28 o 
  -1  19   2     6165.27     6140.59    200.36 o 
   0  19   2    14531.42    14141.46    319.27 o 
   1  19   2     6512.29     6361.54    187.34 o 
   2  19   2    16482.30    16110.08    313.71 o 
   3  19   2     8159.08     8241.57    208.83 o 
   4  19   2     8217.61     8065.93    208.22 o 
   5  19   2     3333.24     3537.35    145.97 o 
   6  19   2     6863.72     6731.76    194.75 o 
   7  19   2     8745.24     8933.86    234.93 o 
   8  19   2     2599.18     2706.59    149.59 o 
   9  19   2     4478.10     4460.54    222.84 o 
  10  19   2      188.80      185.84    126.16 o 
  11  19   2      434.54      376.89    136.97 o 
 -10  20   2     5768.97     5891.48    301.38 o 
  -9  20   2     1092.26     1268.84    164.88 o 
  -8  20   2     3063.26     3365.69    155.82 o 
  -7  20   2     1976.17     1941.06    113.83 o 
  -6  20   2      885.99      900.98     95.62 o 
  -5  20   2     1266.48     1208.27    100.63 o 
  -4  20   2     1603.02     1613.67     97.25 o 
  -3  20   2    18348.91    18285.74    392.62 o 
  -2  20   2     1047.88     1249.62     97.01 o 
  -1  20   2      883.13      831.75     95.48 o 
   0  20   2     2622.07     2499.65    122.67 o 
   1  20   2      932.00      807.80     94.56 o 
   2  20   2      990.60     1036.46    106.13 o 
   3  20   2    17145.55    17666.07    423.51 o 
   4  20   2     1738.12     1666.83     97.92 o 
   5  20   2      982.17      982.13    110.81 o 
   6  20   2      919.09      919.70     95.98 o 
   7  20   2     1748.95     1776.98    118.82 o 
   8  20   2     3042.96     3121.47    196.62 o 
   9  20   2     1192.84     1211.44    166.29 o 
  10  20   2     6279.45     6477.72    405.43 o 
  -9  21   2     3456.59     3441.26    238.77 o 
  -8  21   2      845.14      834.14    122.52 o 
  -7  21   2     2071.19     2046.55    135.32 o 
  -6  21   2     1684.64     1626.49    121.66 o 
  -5  21   2    16188.53    16746.16    405.78 o 
  -4  21   2     5144.19     5036.17    166.02 o 
  -3  21   2     2790.17     2837.00    140.76 o 
  -2  21   2    10017.48    10111.43    278.19 o 
  -1  21   2     2795.79     2809.59    141.35 o 
   0  21   2     6525.98     6569.11    197.84 o 
   1  21   2     2848.90     2794.12    140.41 o 
   2  21   2    10417.31    10292.85    303.30 o 
   3  21   2     2655.66     2648.68    137.28 o 
   4  21   2     4729.63     4633.88    187.09 o 
   5  21   2    16304.26    16652.33    442.34 o 
   6  21   2     1966.01     1934.34    130.97 o 
   7  21   2     1881.24     1947.81    142.20 o 
   8  21   2      845.99      952.52    157.34 o 
   9  21   2     3511.19     3787.16    245.44 o 
  -8  22   2     1359.90     1359.06    175.83 o 
  -7  22   2      588.55      733.84    169.86 o 
  -6  22   2      795.14      775.97    118.93 o 
  -5  22   2       51.72       68.99     96.57 o 
  -4  22   2     5310.78     5213.69    181.24 o 
  -3  22   2     2575.08     2508.14    138.17 o 
  -2  22   2      802.20      899.61    101.21 o 
  -1  22   2     3582.80     3499.89    159.05 o 
   0  22   2     3951.94     3934.21    155.49 o 
   1  22   2     3572.87     3781.14    161.40 o 
   2  22   2      793.33      846.67    132.13 o 
   3  22   2     2497.30     2815.05    140.57 o 
   4  22   2     4902.85     4976.77    346.16 o 
   5  22   2       49.17      106.63    115.49 o 
   6  22   2      922.47      910.16    137.34 o 
   7  22   2      567.27      548.27    114.69 o 
   8  22   2     1295.99     1262.12    205.04 o 
  -6  23   2     4760.32     5012.63    262.63 o 
  -5  23   2     7508.49     7750.24    381.80 o 
  -4  23   2     4020.06     3996.24    406.81 o 
  -3  23   2     1153.19     1238.22    229.32 o 
  -2  23   2     5243.81     5400.09    300.81 o 
  -1  23   2      791.13      815.29    211.08 o 
   0  23   2     5553.27     5942.76    259.52 o 
   1  23   2      757.60      918.39    149.35 o 
   2  23   2     5659.19     5701.54    347.32 o 
   3  23   2     1021.74     1187.36    197.17 o 
   4  23   2     4060.77     4192.67    374.48 o 
   5  23   2     6850.30     6699.40    495.77 o 
   6  23   2     5102.34     5700.69    310.48 o 
  -4  24   2     1296.25     1390.74    249.61 o 
  -3  24   2      710.54      611.67    231.51 o 
  -2  24   2      602.45      531.66    143.64 o 
  -1  24   2     8866.99     9136.50    380.97 o 
   0  24   2      180.45      312.94    118.52 o 
   1  24   2     9034.01     9250.51    378.56 o 
   2  24   2      491.07      625.29    174.53 o 
   3  24   2      688.25     1129.65    236.44 o 
   4  24   2     1187.65      946.00    228.99 o 
   1   0   3    12250.59    12416.13    363.18 o 
   2   0   3    51442.10    53990.55   1444.07 o 
   3   0   3    14430.54    15709.68    350.63 o 
   5   0   3    16491.61    16503.31    386.76 o 
   6   0   3    92879.14    94236.13   1749.09 o 
   7   0   3   119273.39   120912.62   2263.53 o 
   8   0   3    10160.18     9772.03    267.57 o 
   9   0   3    31501.58    32154.17    566.48 o 
  10   0   3       84.51      229.97     39.86 o 
  11   0   3    30391.04    30879.01    582.71 o 
  12   0   3     8688.08     9042.53    286.25 o 
  13   0   3    30859.44    30694.33    626.15 o 
  14   0   3     5095.05     5296.82    185.32 o 
  15   0   3      121.55       36.04     69.43 o 
  16   0   3     6550.24     6389.20    291.56 o 
  17   0   3      685.81      455.92    105.16 o 
  18   0   3      115.42       43.64     96.07 o 
 -18   1   3      199.62      141.97    102.09 o 
 -17   1   3     1548.95     1671.61    140.91 o 
 -16   1   3     2478.21     2273.67    140.70 o 
 -15   1   3     1150.96     1394.66    108.53 o 
 -14   1   3     2609.77     2656.23    117.34 o 
 -13   1   3      187.80      267.79     57.04 o 
 -12   1   3     2616.12     2844.72    155.18 o 
 -11   1   3    22424.14    22067.46    482.45 o 
 -10   1   3    38199.78    38897.12    710.29 o 
  -9   1   3     9460.37     9494.78    207.02 o 
  -8   1   3    14899.19    15660.27    319.71 o 
  -7   1   3     4621.07     5084.96    165.35 o 
  -6   1   3    88491.31    90874.86   1769.40 o 
  -5   1   3     4581.59     5212.77    119.14 o 
  -4   1   3    74892.42    81239.96   2149.83 o 
  -3   1   3     2265.15     2382.25     71.42 o 
  -2   1   3    13214.11    13405.82    341.43 o 
  -1   1   3   109123.25   107632.45   3717.98 o 
   0   1   3    89129.23    93275.41   1966.36 o 
   1   1   3   102779.14   103844.23   2420.38 o 
   2   1   3    10134.83    10662.84    408.70 o 
   3   1   3     3471.49     3506.75    313.06 o 
   4   1   3    80066.26    86736.78   2180.77 o 
   5   1   3     4730.25     5311.91    121.20 o 
   6   1   3    91166.27    93203.41   1505.96 o 
   7   1   3     5390.19     5707.95     93.66 o 
   8   1   3    16065.16    16383.66    264.27 o 
   9   1   3     8741.56     8929.54    207.11 o 
  10   1   3    37375.66    37774.52    665.20 o 
  11   1   3    23083.27    23289.49    442.33 o 
  12   1   3     2719.45     2953.09    118.06 o 
  13   1   3      211.66      256.64     66.65 o 
  14   1   3     3178.67     3059.29    137.58 o 
  15   1   3     1111.17     1170.81    124.12 o 
  16   1   3     2265.71     2376.11    144.74 o 
  17   1   3     1436.55     1424.14    143.45 o 
  18   1   3      194.14      209.26    103.54 o 
 -18   2   3     2076.30     1878.43    157.28 o 
 -17   2   3     1230.28     1224.57    128.57 o 
 -16   2   3     1532.73     1573.58    117.74 o 
 -15   2   3     8127.24     7990.81    239.01 o 
 -14   2   3     5746.21     6016.61    213.26 o 
 -13   2   3    23496.81    23773.29    583.35 o 
 -12   2   3     1387.09     1483.52     95.98 o 
 -11   2   3    39585.73    39116.00    711.55 o 
 -10   2   3     1795.06     1999.50     89.58 o 
  -9   2   3    49683.05    50076.66    959.66 o 
  -8   2   3     2420.48     2532.73    101.37 o 
  -7   2   3    70692.30    70607.55   1345.39 o 
  -6   2   3    15579.99    16376.15    333.75 o 
  -5   2   3    73633.30    74978.24   1364.71 o 
  -3   2   3    34190.90    36439.83    636.49 o 
  -2   2   3    35387.12    37799.19    928.75 o 
  -1   2   3    47709.84    51264.64   1137.51 o 
   0   2   3       42.61      -32.88     32.88 o 
   1   2   3    52088.45    55444.15   1051.32 o 
   2   2   3    42177.22    44529.14   1523.94 o 
   3   2   3    28895.70    30974.75    922.20 o 
   5   2   3    71767.06    70519.87   1207.83 o 
   6   2   3    15184.16    15131.94    346.25 o 
   7   2   3    71261.65    69544.78   1156.99 o 
   8   2   3     2158.02     2242.40     67.75 o 
   9   2   3    47874.03    47761.43    872.58 o 
  10   2   3     2036.33     2194.84     87.21 o 
  11   2   3    37478.05    36882.23    738.34 o 
  12   2   3     1926.07     1980.33    114.74 o 
  13   2   3    24374.20    23669.25    577.36 o 
  14   2   3     5674.92     5917.10    226.25 o 
  15   2   3     7888.97     7585.39    277.86 o 
  16   2   3     1283.12     1436.39    125.42 o 
  17   2   3     1156.72     1161.32    124.33 o 
  18   2   3     2007.11     1645.95    161.31 o 
 -18   3   3      408.75      371.89    194.10 o 
 -17   3   3     4241.95     4342.44    369.93 o 
 -16   3   3     1087.70     1016.43    160.94 o 
 -15   3   3     1018.28     1048.62    131.76 o 
 -14   3   3     2062.49     2178.85    153.59 o 
 -13   3   3     5450.98     5869.59    199.67 o 
 -12   3   3     2461.05     2502.96    121.21 o 
 -11   3   3    10754.98    10868.65    279.25 o 
 -10   3   3    41455.23    42137.57    977.09 o 
  -9   3   3    11126.85    11258.88    276.92 o 
  -8   3   3    17956.84    17832.33    466.71 o 
  -7   3   3    23246.75    23216.63    567.00 o 
  -6   3   3    74888.83    76462.55   1456.75 o 
  -5   3   3     1301.93     1492.79     58.59 o 
  -4   3   3   101194.40   104699.48   2094.90 o 
  -3   3   3    82247.56    86630.51   1540.69 o 
  -2   3   3    21031.12    22306.97    456.55 o 
  -1   3   3    13225.74    14508.35    332.49 o 
   0   3   3    20567.08    22057.76    415.24 o 
   1   3   3    13204.99    15091.78    311.56 o 
   2   3   3    16794.46    18364.83    581.06 o 
   3   3   3    86561.33    83988.58   3244.38 o 
   4   3   3    93702.42    95577.59   1841.56 o 
   5   3   3     1044.45     1240.05     46.78 o 
   6   3   3    74891.86    77772.14   1212.66 o 
   7   3   3    23676.93    23230.00    385.36 o 
   8   3   3    19849.57    19261.57    317.07 o 
   9   3   3    11333.82    11451.43    271.82 o 
  10   3   3    41238.81    41398.13    805.43 o 
  11   3   3    11028.51    10938.76    406.67 o 
  12   3   3     2719.34     2597.95    114.37 o 
  13   3   3     4730.65     4672.84    180.72 o 
  14   3   3     2272.62     2365.69    143.23 o 
  15   3   3     1253.27     1148.20    117.17 o 
  16   3   3     1074.73     1226.57    151.64 o 
  17   3   3     3937.06     4407.10    220.24 o 
  18   3   3      491.92      695.74    130.42 o 
 -17   4   3      633.96      410.64    189.98 o 
 -16   4   3      336.58      362.56    204.89 o 
 -15   4   3     6391.09     6185.41    253.14 o 
 -14   4   3     2119.73     2264.39    157.19 o 
 -13   4   3     6104.81     6200.12    223.87 o 
 -12   4   3    14522.51    14083.84    356.60 o 
 -11   4   3    28743.17    29125.64    632.15 o 
 -10   4   3     7572.53     7767.18    247.96 o 
  -9   4   3    67115.69    65652.41   1488.67 o 
  -8   4   3    42272.10    42259.93    972.06 o 
  -7   4   3    33995.95    33413.99    719.93 o 
  -6   4   3     5692.40     6208.59    161.47 o 
  -5   4   3    70518.44    72345.64   1299.16 o 
  -4   4   3     1011.30     1101.99     37.11 o 
  -3   4   3    35613.15    28104.35   1384.16 o 
  -2   4   3   161096.03   170966.72   3894.88 o 
  -1   4   3    10584.91    11779.94    241.68 o 
   0   4   3     8450.51     8892.85    180.96 o 
   1   4   3     7729.75     8868.11    222.37 o 
   2   4   3   167183.47   173888.16   3554.15 o 
   4   4   3     1565.78     1651.10     58.58 o 
   5   4   3    65146.47    63790.75   1245.41 o 
   6   4   3     6246.81     6765.08    136.00 o 
   7   4   3    34526.72    34391.03    553.62 o 
   8   4   3    43019.74    41734.39    875.83 o 
   9   4   3    66691.59    64877.40   1149.87 o 
  10   4   3     8444.90     8485.68    219.40 o 
  11   4   3    29564.27    28432.07    779.70 o 
  12   4   3    16107.72    15482.72    482.27 o 
  13   4   3     6588.88     6365.30    228.54 o 
  14   4   3     2104.15     2187.75    146.25 o 
  15   4   3     6556.10     6329.44    251.68 o 
  16   4   3      300.85      225.53     99.97 o 
  17   4   3      418.65      320.16    109.40 o 
  18   4   3     3938.97     4461.76    449.28 o 
 -17   5   3     5944.19     6260.25    340.17 o 
 -16   5   3      646.32      571.05    211.46 o 
 -15   5   3     4442.27     4287.00    214.63 o 
 -14   5   3     6794.69     6545.36    224.31 o 
 -13   5   3     7723.19     7869.31    239.72 o 
 -12   5   3     2762.92     2894.12    140.99 o 
 -11   5   3     3752.19     3957.44    141.96 o 
 -10   5   3     3266.07     3376.11    142.61 o 
  -9   5   3      220.41      256.93     68.40 o 
  -8   5   3    41438.21    41317.65    772.29 o 
  -7   5   3    40988.87    41058.01    867.54 o 
  -6   5   3    27392.35    27948.71    407.06 o 
  -5   5   3    10940.94    10801.25    200.22 o 
  -4   5   3    52390.75    53766.20    797.52 o 
  -3   5   3    77361.32    80176.25   1172.40 o 
  -2   5   3    26598.03    27955.83    607.46 o 
  -1   5   3     6897.63     7320.08    154.16 o 
   0   5   3        7.23      213.04     47.12 o 
   1   5   3     6239.07     6819.28    161.91 o 
   2   5   3    26173.76    27630.75    518.92 o 
   3   5   3    80700.39    84143.51   1500.85 o 
   4   5   3    49054.52    50639.77    985.39 o 
   5   5   3    13217.79    13400.92    210.72 o 
   6   5   3    23991.30    23750.26    457.53 o 
   7   5   3    40000.49    39320.46    777.88 o 
   8   5   3    44255.98    42828.40    819.39 o 
   9   5   3      484.18      533.70     60.54 o 
  10   5   3     3011.13     3113.52    114.81 o 
  11   5   3     3248.51     2999.72    148.39 o 
  12   5   3     2609.74     2633.89    179.92 o 
  13   5   3     7889.11     7197.05    248.26 o 
  14   5   3     6943.65     6723.34    328.26 o 
  15   5   3     4814.89     4605.31    340.25 o 
  16   5   3      831.20     1034.22    181.70 o 
  17   5   3     6108.57     5981.20    335.23 o 
 -17   6   3      296.04      352.86    150.75 o 
 -16   6   3      783.19      779.21    162.69 o 
 -15   6   3     7670.30     7192.88    316.99 o 
 -14   6   3       24.26      143.68     86.31 o 
 -13   6   3    12109.14    12569.99    344.78 o 
 -12   6   3     8925.90     8728.51    259.43 o 
 -11   6   3    20872.35    20682.10    482.66 o 
 -10   6   3     6371.62     6418.68    206.77 o 
  -9   6   3    78692.69    78267.97   1337.99 o 
  -8   6   3    10920.33    10755.39    210.25 o 
  -7   6   3    24484.08    23742.69    450.92 o 
  -6   6   3      129.43      193.98     31.33 o 
  -5   6   3    40632.97    40239.81    583.85 o 
  -4   6   3     5032.49     4967.80     96.05 o 
  -3   6   3    57447.17    58279.96    827.03 o 
  -2   6   3    41151.59    42330.97    616.35 o 
  -1   6   3    72874.63    76145.01   1282.40 o 
   0   6   3    64221.09    67233.39   1316.08 o 
   1   6   3    74017.09    77069.80   1173.97 o 
   2   6   3    37138.29    37880.47    570.43 o 
   3   6   3    54230.34    54261.76    852.26 o 
   4   6   3     4900.77     5024.72    161.42 o 
   5   6   3    38633.97    38364.46    681.17 o 
   6   6   3      172.74      291.42     32.18 o 
   7   6   3    25306.50    24232.35    591.24 o 
   8   6   3    10595.75    10388.48    245.52 o 
   9   6   3    72576.63    69805.55   1411.28 o 
  10   6   3     7050.76     6445.66    244.92 o 
  11   6   3    20258.98    19214.03    452.66 o 
  12   6   3     8943.59     8741.64    271.99 o 
  13   6   3    11037.76    10634.78    333.29 o 
  14   6   3       24.05       -2.93     80.69 o 
  15   6   3     7024.03     6400.34    270.13 o 
  16   6   3      765.13      763.51    114.90 o 
  17   6   3      218.27      228.75    106.96 o 
 -17   7   3      594.54      621.67    164.40 o 
 -16   7   3     1661.67     1872.65    203.81 o 
 -15   7   3     4954.27     5243.86    197.66 o 
 -14   7   3     9500.78     9779.68    276.30 o 
 -13   7   3     6872.27     6714.39    196.30 o 
 -12   7   3     4003.11     4354.43    148.40 o 
 -11   7   3     4109.71     4071.98    139.23 o 
 -10   7   3     4675.03     4724.58    137.98 o 
  -9   7   3     4259.47     4261.96    129.13 o 
  -8   7   3    49283.46    49201.27    880.92 o 
  -7   7   3     7558.82     7409.45    161.46 o 
  -6   7   3    32317.14    32993.46    518.31 o 
  -5   7   3    55425.11    56359.84    897.50 o 
  -4   7   3    50487.31    50559.05    720.69 o 
  -3   7   3    14143.91    14757.13    221.28 o 
  -2   7   3    34804.31    36231.57    481.25 o 
  -1   7   3     9080.82     9475.18    148.43 o 
   0   7   3     3846.06     3911.22     96.61 o 
   1   7   3     8211.72     8616.21    170.86 o 
   2   7   3    32672.47    33399.69    502.65 o 
   3   7   3    14480.21    15429.40    238.86 o 
   4   7   3    52453.40    52057.62    848.23 o 
   5   7   3    54336.04    55255.48    909.40 o 
   6   7   3    28404.02    29168.13    675.49 o 
   7   7   3     7855.49     7646.14    172.25 o 
   8   7   3    48015.77    46858.44    831.49 o 
   9   7   3     4690.62     4554.77    149.73 o 
  10   7   3     5287.05     5245.82    167.16 o 
  11   7   3     3941.59     3974.55    146.49 o 
  12   7   3     4150.88     4081.71    171.29 o 
  13   7   3     7456.85     7180.77    231.46 o 
  14   7   3    10227.92    10222.02    291.80 o 
  15   7   3     4801.68     4987.16    218.31 o 
  16   7   3     1712.17     1912.11    174.01 o 
  17   7   3      741.92      852.76    134.50 o 
 -17   8   3      278.87      268.91    152.98 o 
 -16   8   3     5129.13     5158.47    271.94 o 
 -15   8   3     3661.65     3674.89    158.68 o 
 -14   8   3      395.80      409.51     78.98 o 
 -13   8   3    10438.74    10431.89    283.37 o 
 -12   8   3    18087.98    17885.42    411.96 o 
 -11   8   3     7367.78     7346.52    209.13 o 
 -10   8   3     1060.38     1070.03     74.62 o 
  -9   8   3    19034.39    19103.02    381.81 o 
  -8   8   3    13796.16    13699.01    277.19 o 
  -7   8   3    27492.45    27105.66    521.32 o 
  -6   8   3    11632.54    11928.57    216.67 o 
  -5   8   3    34987.99    34602.45    717.41 o 
  -4   8   3    28019.78    28276.56    395.88 o 
  -3   8   3    35575.46    36206.27    486.83 o 
  -2   8   3    40096.31    40555.89    594.45 o 
  -1   8   3    52347.25    53363.56    717.06 o 
   0   8   3    62501.29    63304.16    857.55 o 
   1   8   3    51483.45    51257.66    742.52 o 
   2   8   3    41566.77    42280.93    534.24 o 
   3   8   3    33370.54    34140.95    484.48 o 
   4   8   3    25159.84    25154.50    445.57 o 
   5   8   3    36648.88    37547.25    644.79 o 
   6   8   3    12142.84    12135.07    500.21 o 
   7   8   3    31936.72    31839.02    532.58 o 
   8   8   3    12071.28    12136.38    281.65 o 
   9   8   3    19356.40    18694.02    418.14 o 
  10   8   3     1413.08     1562.91     96.84 o 
  11   8   3     8286.82     8153.42    220.83 o 
  12   8   3    19631.83    19044.42    414.29 o 
  13   8   3    10318.40     9805.17    291.79 o 
  14   8   3      568.85      909.08    112.22 o 
  15   8   3     3574.32     3526.77    166.83 o 
  16   8   3     5252.81     5284.33    244.99 o 
  17   8   3      327.29      350.74    109.51 o 
 -17   9   3     3082.05     3229.86    394.39 o 
 -16   9   3     3957.07     4299.46    203.39 o 
 -15   9   3     3650.57     3803.96    166.05 o 
 -14   9   3     2823.25     2913.02    141.01 o 
 -13   9   3    12912.98    13164.96    401.76 o 
 -12   9   3     6514.49     6853.10    215.81 o 
 -11   9   3     5575.20     5562.83    156.13 o 
 -10   9   3     9038.87     8828.94    218.22 o 
  -9   9   3     4169.78     4255.63    136.10 o 
  -8   9   3     6045.99     6064.20    148.08 o 
  -7   9   3    22910.48    23473.25    380.02 o 
  -6   9   3     4427.28     4342.55    102.45 o 
  -5   9   3    27311.72    27566.43    516.43 o 
  -4   9   3     3095.78     3137.65     86.11 o 
  -3   9   3    41340.69    42293.71    608.61 o 
  -2   9   3     7945.58     8163.60    132.76 o 
  -1   9   3    15820.75    16276.14    241.54 o 
   0   9   3    30544.85    31227.34    423.86 o 
   1   9   3    16952.45    17586.02    242.03 o 
   2   9   3     7233.47     7431.68    121.48 o 
   3   9   3    45640.57    46091.06    621.67 o 
   4   9   3     3542.61     3542.39    107.92 o 
   5   9   3    25125.27    26098.66    457.99 o 
   6   9   3     4094.30     4297.69    123.34 o 
   7   9   3    23231.80    23174.89    465.13 o 
   8   9   3     5729.79     5939.64    167.96 o 
   9   9   3     4637.65     4637.42    140.22 o 
  10   9   3    10106.43     9914.56    247.48 o 
  11   9   3     4991.05     5015.38    187.55 o 
  12   9   3     6478.13     6665.26    202.65 o 
  13   9   3    12408.56    12247.47    344.25 o 
  14   9   3     2805.98     2846.54    164.50 o 
  15   9   3     3689.81     3817.07    188.75 o 
  16   9   3     4055.97     4044.38    218.13 o 
  17   9   3     2791.36     2682.93    369.07 o 
 -16  10   3      754.90      777.10    108.91 o 
 -15  10   3     6811.31     7295.66    274.47 o 
 -14  10   3      626.20      867.40     96.72 o 
 -13  10   3     5606.40     5716.34    194.20 o 
 -12  10   3    10644.62    10135.85    287.48 o 
 -11  10   3     7367.64     7739.01    220.14 o 
 -10  10   3      474.43      541.75     72.63 o 
  -9  10   3    10291.85    10276.49    239.09 o 
  -8  10   3     9086.59     9116.76    203.94 o 
  -7  10   3    19884.69    19853.02    354.75 o 
  -6  10   3     1089.81     1204.10     65.54 o 
  -5  10   3    63686.13    62660.63    987.19 o 
  -4  10   3    24204.39    24174.86    364.41 o 
  -3  10   3    38080.20    38419.38    568.01 o 
  -2  10   3    46965.86    47319.36    675.77 o 
  -1  10   3    56669.67    57506.16    700.35 o 
   0  10   3    32711.88    33262.55    421.81 o 
   1  10   3    55284.27    55836.88    700.26 o 
   2  10   3    46573.19    46997.50    618.72 o 
   3  10   3    36534.32    36965.86    558.07 o 
   4  10   3    21847.86    21766.82    435.37 o 
   5  10   3    65436.71    65933.78   1037.60 o 
   6  10   3     1749.64     1766.92     67.97 o 
   7  10   3    20750.21    20724.56    413.26 o 
   8  10   3     9552.06     9599.69    236.03 o 
   9  10   3     8716.33     8099.26    218.89 o 
  10  10   3      433.88      508.38     78.53 o 
  11  10   3     7279.52     7096.97    215.72 o 
  12  10   3    10210.40    10295.68    270.96 o 
  13  10   3     5098.76     5048.00    170.67 o 
  14  10   3      683.56      847.44    104.19 o 
  15  10   3     6523.93     6691.61    255.76 o 
  16  10   3      819.13      968.22    129.93 o 
 -16  11   3     6523.50     7222.09    286.87 o 
 -15  11   3     2230.63     2233.18    144.70 o 
 -14  11   3     2262.82     2336.98    139.15 o 
 -13  11   3     6063.01     6505.05    211.07 o 
 -12  11   3     7795.62     8138.88    222.84 o 
 -11  11   3     1235.84     1333.84    153.86 o 
 -10  11   3    29622.22    29172.90    612.38 o 
  -9  11   3     1736.55     1682.27     98.33 o 
  -8  11   3      377.73      432.88     63.29 o 
  -7  11   3     5535.40     5629.01    140.87 o 
  -6  11   3    11159.44    11152.66    229.11 o 
  -5  11   3     6172.04     6261.60    115.36 o 
  -4  11   3     9973.58    10232.02    185.91 o 
  -3  11   3     9083.11     8677.93    164.10 o 
  -2  11   3     1427.29     1485.64     54.16 o 
  -1  11   3     5336.81     5507.78     98.07 o 
   0  11   3    91274.25    92606.22   1127.14 o 
   1  11   3     4819.91     4939.39     90.17 o 
   2  11   3      908.21      947.84     42.95 o 
   3  11   3     8855.48     9023.51    155.54 o 
   4  11   3    10569.94    10597.00    178.04 o 
   5  11   3     6239.26     6326.12    155.24 o 
   6  11   3    10771.67    10769.57    231.09 o 
   7  11   3     5445.70     5447.97    161.15 o 
   8  11   3      490.12      615.00     77.24 o 
   9  11   3     1690.25     1694.36     98.53 o 
  10  11   3    29939.86    29099.05    619.29 o 
  11  11   3     1904.02     1913.14    113.38 o 
  12  11   3     7767.10     7800.03    230.21 o 
  13  11   3     5487.79     5270.85    185.86 o 
  14  11   3     2558.68     2632.30    148.16 o 
  15  11   3     2646.10     2587.82    159.91 o 
  16  11   3     6461.06     6880.17    296.20 o 
 -15  12   3     3778.68     3719.92    201.25 o 
 -14  12   3      383.73      457.35     94.03 o 
 -13  12   3     2115.30     2154.97    132.96 o 
 -12  12   3     2211.59     2246.60    119.37 o 
 -11  12   3     4355.03     4430.77    162.93 o 
 -10  12   3     2662.42     2711.36    130.84 o 
  -9  12   3     1399.38     1392.34     85.61 o 
  -8  12   3     2203.90     2286.98    104.12 o 
  -7  12   3    15227.11    14863.74    301.28 o 
  -6  12   3     5930.00     5933.96    152.55 o 
  -5  12   3    38853.92    38297.07    551.52 o 
  -4  12   3    16522.18    16356.09    271.33 o 
  -3  12   3    28926.15    28809.41    473.55 o 
  -2  12   3    28631.54    28776.04    412.56 o 
  -1  12   3    41390.02    41955.07    547.43 o 
   0  12   3    20458.60    20763.98    287.09 o 
   1  12   3    41848.03    41973.63    514.71 o 
   2  12   3    26182.13    26293.56    355.33 o 
   3  12   3    29764.78    29466.78    404.33 o 
   4  12   3    16284.21    16134.10    260.42 o 
   5  12   3    38208.70    37127.85    671.96 o 
   6  12   3     6378.63     6247.95    156.41 o 
   7  12   3    16252.19    15828.44    333.79 o 
   8  12   3     2196.78     2103.76    106.27 o 
   9  12   3     1008.84     1052.66     88.11 o 
  10  12   3     2281.50     2121.24    107.32 o 
  11  12   3     4421.66     4246.33    168.07 o 
  12  12   3     2378.69     2338.42    130.27 o 
  13  12   3     2312.31     2285.91    127.80 o 
  14  12   3      361.66      439.06     97.97 o 
  15  12   3     3442.29     3461.33    238.20 o 
 -15  13   3     2750.82     2829.04    185.49 o 
 -14  13   3     2574.85     3034.53    294.63 o 
 -13  13   3     2436.83     2621.53    145.28 o 
 -12  13   3     6097.61     6345.49    203.13 o 
 -11  13   3    12942.82    12879.29    307.04 o 
 -10  13   3     7778.00     7800.28    242.39 o 
  -9  13   3     8078.16     8078.45    216.99 o 
  -8  13   3     2336.22     2258.02     90.60 o 
  -7  13   3    18308.01    17921.63    351.86 o 
  -6  13   3      722.03      865.58     68.97 o 
  -5  13   3     4576.53     4426.00     99.03 o 
  -4  13   3       18.67       46.67     39.70 o 
  -3  13   3    12865.07    12828.45    225.93 o 
  -2  13   3     4572.03     4429.08    106.96 o 
  -1  13   3    19294.82    19551.35    291.26 o 
   0  13   3     9015.73     9156.47    154.55 o 
   1  13   3    19024.30    18943.29    270.51 o 
   2  13   3     5071.71     5016.03    116.10 o 
   3  13   3    12767.64    12989.51    238.71 o 
   4  13   3       10.99       40.10     38.66 o 
   5  13   3     3279.18     3246.60    120.73 o 
   6  13   3      968.53     1088.02     72.24 o 
   7  13   3    18608.85    18567.32    386.96 o 
   8  13   3     2410.52     2412.21    115.07 o 
   9  13   3     9549.90     9456.01    229.49 o 
  10  13   3     8045.67     7700.62    207.74 o 
  11  13   3    11613.50    11374.08    306.13 o 
  12  13   3     6922.60     6987.80    213.51 o 
  13  13   3     2547.77     2708.41    148.42 o 
  14  13   3     2327.95     2229.26    124.04 o 
  15  13   3     2695.36     2843.61    193.86 o 
 -15  14   3      135.21      149.04    110.15 o 
 -14  14   3     1688.61     1796.03    156.23 o 
 -13  14   3     1462.09     1440.65    106.75 o 
 -12  14   3     1754.79     1770.57    114.20 o 
 -11  14   3     2823.17     2870.37    151.91 o 
 -10  14   3     4517.16     4350.61    165.91 o 
  -9  14   3     7935.71     7737.42    204.44 o 
  -8  14   3      420.43      433.55     58.35 o 
  -7  14   3     5699.82     5525.96    149.71 o 
  -6  14   3    13964.67    13686.35    285.56 o 
  -5  14   3    15366.49    14800.45    262.95 o 
  -4  14   3    11909.91    12222.98    215.46 o 
  -3  14   3    35448.75    34818.13    508.96 o 
  -2  14   3    23271.46    23854.63    384.43 o 
  -1  14   3    41690.91    41553.42    648.97 o 
   0  14   3    26462.67    26701.23    377.62 o 
   1  14   3    39189.55    39234.07    544.84 o 
   2  14   3    23510.75    24072.95    402.48 o 
   3  14   3    34163.74    33565.08    585.19 o 
   4  14   3    11629.52    11681.46    215.84 o 
   5  14   3    14923.73    14282.05    296.62 o 
   6  14   3    14570.98    14191.72    288.88 o 
   7  14   3     5452.79     5164.74    147.15 o 
   8  14   3      639.83      799.77     83.54 o 
   9  14   3     8127.68     7672.77    212.82 o 
  10  14   3     4413.48     4521.59    162.14 o 
  11  14   3     2881.90     2909.90    143.74 o 
  12  14   3     1959.96     1809.88    122.04 o 
  13  14   3     1693.82     1666.25    119.85 o 
  14  14   3     1668.70     1691.71    130.12 o 
  15  14   3      247.90      162.69    112.62 o 
 -14  15   3    11001.13    11881.72    422.32 o 
 -13  15   3      163.86      218.92     93.06 o 
 -12  15   3     3717.58     3994.03    166.82 o 
 -11  15   3     5598.49     5998.86    194.43 o 
 -10  15   3     2668.72     2793.56    122.20 o 
  -9  15   3     1830.11     1790.94    106.12 o 
  -8  15   3     4035.17     4051.30    131.70 o 
  -7  15   3     3381.42     3324.77    128.10 o 
  -6  15   3     9620.85     9313.06    232.51 o 
  -5  15   3      775.71      750.76     60.54 o 
  -4  15   3    15215.34    15139.19    256.01 o 
  -3  15   3     3791.18     3810.42    100.52 o 
  -2  15   3     6460.08     6365.24    132.43 o 
  -1  15   3     4566.42     4754.05    115.64 o 
   0  15   3     4391.55     4497.00    110.89 o 
   1  15   3     4043.89     3953.07    111.21 o 
   2  15   3     5683.50     5803.42    142.26 o 
   3  15   3     3469.52     3352.74    106.33 o 
   4  15   3    14047.31    13919.26    266.54 o 
   5  15   3      575.00      602.37     74.28 o 
   6  15   3     9814.69     9589.60    219.65 o 
   7  15   3     3473.69     3333.07    120.98 o 
   8  15   3     4265.94     4179.10    154.22 o 
   9  15   3     1890.96     1987.90    114.06 o 
  10  15   3     2534.91     2658.57    128.82 o 
  11  15   3     5273.78     5051.44    193.65 o 
  12  15   3     4030.17     4588.46    178.63 o 
  13  15   3      194.03      211.28    104.13 o 
  14  15   3    10522.49    11296.72    361.74 o 
 -13  16   3     1010.30     1091.60    123.30 o 
 -12  16   3     3160.56     3277.43    153.68 o 
 -11  16   3     1751.62     1921.18    122.52 o 
 -10  16   3     2125.63     1989.47    110.68 o 
  -9  16   3     6977.53     7032.67    213.25 o 
  -8  16   3     3551.29     3527.18    130.92 o 
  -7  16   3     1958.91     1914.11    104.76 o 
  -6  16   3     4350.24     4335.74    146.58 o 
  -5  16   3    15591.93    15344.39    283.16 o 
  -4  16   3     1458.50     1600.06     75.27 o 
  -3  16   3    22473.26    21985.43    352.83 o 
  -2  16   3    20286.71    20111.75    327.28 o 
  -1  16   3    39829.97    39340.15    592.31 o 
   0  16   3    12099.50    12205.75    222.79 o 
   1  16   3    38056.45    37075.26    619.16 o 
   2  16   3    18845.17    18756.51    359.48 o 
   3  16   3    23620.98    23209.86    409.69 o 
   4  16   3     1826.62     1894.13     81.69 o 
   5  16   3    16358.60    15643.86    340.80 o 
   6  16   3     4111.63     3906.56    146.32 o 
   7  16   3     2201.91     2304.77    108.81 o 
   8  16   3     3665.79     3441.76    146.29 o 
   9  16   3     6718.88     6603.51    201.94 o 
  10  16   3     1929.91     1853.85    116.24 o 
  11  16   3     1780.77     1712.84    123.30 o 
  12  16   3     3021.47     3230.45    191.74 o 
  13  16   3      861.71     1062.05    131.68 o 
 -13  17   3     4937.98     5843.98    239.15 o 
 -12  17   3     2212.73     2138.26    177.60 o 
 -11  17   3      566.98      627.80    108.32 o 
 -10  17   3      724.07      747.64     95.25 o 
  -9  17   3      227.65      185.39     86.14 o 
  -8  17   3     2123.30     2069.69    104.52 o 
  -7  17   3    16530.42    16281.82    356.83 o 
  -6  17   3     7491.26     7516.61    205.41 o 
  -5  17   3     1935.93     1761.19     87.42 o 
  -4  17   3     5142.03     5159.67    141.09 o 
  -3  17   3    15322.88    15208.13    271.29 o 
  -2  17   3      433.15      401.53     57.73 o 
  -1  17   3      254.20      230.64     54.40 o 
   0  17   3       39.04      103.56     62.04 o 
   1  17   3      241.58      325.43     61.62 o 
   2  17   3      390.42      420.89     59.72 o 
   3  17   3    15956.31    15641.50    319.30 o 
   4  17   3     5940.92     6010.55    143.75 o 
   5  17   3     1991.65     1993.64    108.86 o 
   6  17   3     7427.49     7242.07    203.00 o 
   7  17   3    16458.40    16218.61    357.21 o 
   8  17   3     2004.64     1768.13    124.97 o 
   9  17   3      158.20      210.51     92.00 o 
  10  17   3      827.60      928.64     99.72 o 
  11  17   3      698.90      939.34    113.90 o 
  12  17   3     2360.43     2250.92    162.71 o 
  13  17   3     4798.30     5368.78    241.58 o 
 -12  18   3     3082.00     3395.84    260.56 o 
 -11  18   3     1053.95     1275.33    203.81 o 
 -10  18   3     1708.28     1711.75    120.38 o 
  -9  18   3     1015.46      826.78    101.83 o 
  -8  18   3     5074.49     4987.80    164.07 o 
  -7  18   3      308.83      244.94     74.78 o 
  -6  18   3      725.20      818.60     88.08 o 
  -5  18   3     9335.25     9067.36    190.06 o 
  -4  18   3     3930.12     3770.15    120.41 o 
  -3  18   3    16929.97    16638.40    322.12 o 
  -2  18   3    19239.79    19022.33    327.71 o 
  -1  18   3    35107.94    34237.90    597.02 o 
   0  18   3     3679.42     3761.40    132.89 o 
   1  18   3    35481.29    34802.44    598.92 o 
   2  18   3    19594.66    19484.24    344.94 o 
   3  18   3    16960.27    16437.96    339.72 o 
   4  18   3     3957.84     3852.85    131.42 o 
   5  18   3     8933.37     8291.06    229.89 o 
   6  18   3      876.36      975.47     90.40 o 
   7  18   3      417.89      395.46     77.25 o 
   8  18   3     4854.03     5034.25    197.27 o 
   9  18   3     1061.29     1029.87    110.47 o 
  10  18   3     1725.71     1643.09    153.68 o 
  11  18   3     1041.69     1051.80    157.90 o 
  12  18   3     3383.81     3767.16    234.14 o 
 -11  19   3      321.74      258.22    128.25 o 
 -10  19   3     1905.78     2120.04    186.79 o 
  -9  19   3      763.71      625.13    112.82 o 
  -8  19   3     1253.21     1230.99     92.87 o 
  -7  19   3     3290.70     3507.68    142.94 o 
  -6  19   3     5440.24     5317.56    178.42 o 
  -5  19   3      215.38      249.71     70.60 o 
  -4  19   3     5711.53     5697.91    157.88 o 
  -3  19   3     4459.00     4507.62    143.76 o 
  -2  19   3     2423.74     2275.75    110.60 o 
  -1  19   3      505.52      638.05     79.08 o 
   0  19   3    10971.74    11353.59    256.04 o 
   1  19   3      510.00      496.45     74.75 o 
   2  19   3     2374.05     2539.76    129.95 o 
   3  19   3     5054.75     5134.40    155.15 o 
   4  19   3     5813.79     5743.28    173.52 o 
   5  19   3      350.17      363.79     85.49 o 
   6  19   3     5749.72     5681.28    179.83 o 
   7  19   3     3306.89     3329.62    167.33 o 
   8  19   3     1127.48     1127.05    115.02 o 
   9  19   3      528.24      651.93    126.72 o 
  10  19   3     1920.15     2033.20    186.08 o 
  11  19   3      390.46      373.39    134.29 o 
 -10  20   3     4341.70     4620.93    261.72 o 
  -9  20   3     3426.85     3863.08    241.30 o 
  -8  20   3     1102.38     1195.15    135.75 o 
  -7  20   3      395.43      363.48     83.13 o 
  -6  20   3     4527.36     4599.25    167.63 o 
  -5  20   3     9375.84     9517.42    221.81 o 
  -4  20   3     8938.76     8922.56    208.01 o 
  -3  20   3    15898.22    15898.70    352.00 o 
  -2  20   3      701.48      663.08     84.74 o 
  -1  20   3    22355.98    21998.63    498.19 o 
   0  20   3       77.38        9.10     71.36 o 
   1  20   3    22014.74    22249.26    434.16 o 
   2  20   3      887.32     1020.86    105.25 o 
   3  20   3    15806.75    15318.43    352.17 o 
   4  20   3     8789.32     8862.84    257.21 o 
   5  20   3     9219.31     9633.60    295.81 o 
   6  20   3     4423.98     4414.73    176.63 o 
   7  20   3      404.41      388.53     85.83 o 
   8  20   3     1047.44      971.43    138.05 o 
   9  20   3     3270.57     3376.36    233.91 o 
  10  20   3     4328.81     4498.93    267.32 o 
  -9  21   3     3335.27     3599.17    237.21 o 
  -8  21   3      694.65      791.34    103.35 o 
  -7  21   3     2768.64     2812.10    156.11 o 
  -6  21   3      616.08      590.81     97.98 o 
  -5  21   3      577.04      655.05     87.29 o 
  -4  21   3     2105.92     2061.20    112.95 o 
  -3  21   3     3452.25     3451.62    153.06 o 
  -2  21   3     2741.51     2748.07    132.05 o 
  -1  21   3     6712.08     6660.48    218.94 o 
   0  21   3      695.03      718.81     89.43 o 
   1  21   3     7191.85     7450.84    207.26 o 
   2  21   3     2734.52     2544.70    148.43 o 
   3  21   3     3180.95     3131.42    148.40 o 
   4  21   3     1979.35     2042.29    141.73 o 
   5  21   3      547.54      605.62    107.57 o 
   6  21   3      612.66      667.23    104.03 o 
   7  21   3     2732.47     3045.68    168.65 o 
   8  21   3      756.88      882.41    158.19 o 
   9  21   3     3157.13     3220.77    234.38 o 
  -8  22   3     2818.59     3102.01    165.06 o 
  -7  22   3     1214.21     1195.44    129.34 o 
  -6  22   3     4795.67     4735.35    217.80 o 
  -5  22   3     3597.69     3688.12    280.10 o 
  -4  22   3     5412.29     5654.53    194.94 o 
  -3  22   3     8179.14     8260.99    246.76 o 
  -2  22   3     1767.02     1692.76    134.81 o 
  -1  22   3    11532.95    11920.40    306.98 o 
   0  22   3      109.84       66.54     78.05 o 
   1  22   3    11426.15    11146.76    281.68 o 
   2  22   3     1879.94     1759.98    130.41 o 
   3  22   3     8419.79     8325.73    370.48 o 
   4  22   3     6123.30     6374.59    290.01 o 
   5  22   3     3700.54     3565.59    219.97 o 
   6  22   3     4899.41     4794.25    414.83 o 
   7  22   3     1457.87     1447.63    138.10 o 
   8  22   3     2785.63     3394.73    282.56 o 
  -6  23   3      484.10      583.01    130.07 o 
  -5  23   3      925.24      847.28    166.87 o 
  -4  23   3     1218.63     1175.71    268.34 o 
  -3  23   3     1721.24     1869.25    227.18 o 
  -2  23   3      610.45      712.66    142.83 o 
  -1  23   3     2304.05     2639.51    249.47 o 
   0  23   3     4514.60     4572.44    226.85 o 
   1  23   3     2470.86     2661.57    179.87 o 
   2  23   3      652.07      695.94    230.72 o 
   3  23   3     1900.14     2048.32    291.53 o 
   4  23   3     1221.10     1462.33    248.34 o 
   5  23   3      710.85      930.17    219.20 o 
   6  23   3      528.14      606.82    150.50 o 
  -4  24   3      778.50      927.72    266.71 o 
  -3  24   3     3045.16     2763.43    259.90 o 
  -2  24   3      802.44      834.30    152.94 o 
  -1  24   3     7681.25     7704.83    343.04 o 
   0  24   3       12.17       87.00    111.25 o 
   1  24   3     7704.46     7835.08    301.61 o 
   2  24   3      828.75     1054.66    192.35 o 
   3  24   3     2910.25     3043.94    338.95 o 
   4  24   3      801.01      677.87    211.41 o 
   0   0   4      827.23      930.61     62.57 o 
   1   0   4    44464.50    44873.77   1365.48 o 
   2   0   4    35334.91    38011.58    908.27 o 
   3   0   4    37268.29    37969.18    907.12 o 
   4   0   4    32198.89    33786.91    734.80 o 
   5   0   4    74714.77    77576.75   1569.89 o 
   6   0   4      168.91      414.56     48.38 o 
   7   0   4    54679.41    54844.37    926.42 o 
   8   0   4      371.61      525.14     59.47 o 
   9   0   4    11961.59    12040.72    319.88 o 
  10   0   4    45216.71    45682.02    787.84 o 
  11   0   4     5461.00     5670.88    216.51 o 
  12   0   4     8603.89     8634.05    216.26 o 
  13   0   4     1992.49     2069.34    109.51 o 
  14   0   4     2316.95     2225.71    119.44 o 
  15   0   4      140.42       45.91     69.94 o 
  16   0   4     2615.65     2422.32    149.75 o 
  17   0   4      303.34      322.27     98.81 o 
  18   0   4     2244.33     1945.44    159.40 o 
 -18   1   4      637.51      709.87    111.56 o 
 -17   1   4      648.29      610.53    104.78 o 
 -16   1   4     3113.78     3028.07    162.33 o 
 -15   1   4     1500.07     1449.96    100.59 o 
 -14   1   4     4672.55     4695.20    171.52 o 
 -13   1   4      687.71      593.90     63.10 o 
 -12   1   4    44356.94    44402.59    955.52 o 
 -11   1   4     9563.55     9864.15    261.06 o 
 -10   1   4    27710.09    28300.07    573.52 o 
  -9   1   4     2821.93     2891.33    114.32 o 
  -8   1   4    94124.25    93435.87   1820.34 o 
  -7   1   4      101.44      175.80     42.11 o 
  -6   1   4    52406.48    52433.44   1011.09 o 
  -5   1   4   108661.98   112942.06   2234.96 o 
  -4   1   4    13798.82    13624.32    750.52 o 
  -3   1   4      377.38      605.86     42.69 o 
  -2   1   4    24730.31    26539.46    499.28 o 
  -1   1   4    56608.78    60428.51   1402.74 o 
   0   1   4     7651.17     8671.10    224.46 o 
   1   1   4    54917.70    56784.34   2292.00 o 
   2   1   4    25856.86    26441.52    721.53 o 
   3   1   4       25.00      231.66     47.41 o 
   4   1   4    12269.56    12712.22    301.72 o 
   5   1   4   107534.74   106874.62   2023.32 o 
   6   1   4    53434.86    53793.18    854.51 o 
   7   1   4      384.79      580.89     30.64 o 
   8   1   4    95309.64    95086.01   1588.29 o 
   9   1   4     3425.74     3543.56     90.99 o 
  10   1   4    27541.50    27353.21    493.70 o 
  11   1   4    10009.89     9806.29    228.04 o 
  12   1   4    44567.77    43853.88   1148.80 o 
  13   1   4      689.69      795.52     92.34 o 
  14   1   4     5982.15     5966.47    190.94 o 
  15   1   4     1294.61     1230.75    100.96 o 
  16   1   4     3098.93     3011.18    173.15 o 
  17   1   4      526.67      570.64    132.64 o 
  18   1   4      598.13      547.38    116.50 o 
 -18   2   4      168.88      -51.45    170.85 o 
 -17   2   4     1934.18     1916.27    202.13 o 
 -16   2   4     1945.53     1834.05    129.19 o 
 -15   2   4        7.30      100.64     68.99 o 
 -14   2   4     1099.53     1131.72    106.53 o 
 -13   2   4     6729.32     7157.81    329.08 o 
 -12   2   4     7294.32     7314.48    209.04 o 
 -11   2   4    10622.66    11016.76    273.13 o 
 -10   2   4     8267.57     8075.98    226.25 o 
  -9   2   4    23383.85    24556.65    554.86 o 
  -8   2   4    26111.82    25779.68    629.40 o 
  -7   2   4   113349.28   113169.12   2513.70 o 
  -6   2   4    14622.07    14617.64    323.42 o 
  -5   2   4    67181.44    68447.11   1477.08 o 
  -4   2   4    14057.55    15519.18    378.83 o 
  -3   2   4   132916.47   137509.44   2837.40 o 
  -2   2   4    28895.31    31427.35    899.42 o 
  -1   2   4    46081.07    48762.79   1049.54 o 
   0   2   4    34319.80    37343.09    746.32 o 
   1   2   4    47394.79    49563.58   1144.54 o 
   2   2   4    34234.73    36438.79    905.30 o 
   3   2   4   120594.59   121899.08   2980.42 o 
   4   2   4    14663.85    15913.39    282.83 o 
   5   2   4    77762.66    79410.49   1313.49 o 
   6   2   4    15818.59    15777.04    292.45 o 
   7   2   4   118612.98   118313.48   1828.36 o 
   8   2   4    24667.93    24396.64    406.52 o 
   9   2   4    21458.00    21406.88    423.39 o 
  10   2   4     7713.72     7521.58    187.52 o 
  11   2   4    11704.35    11666.60    281.14 o 
  12   2   4     8128.16     8059.01    234.70 o 
  13   2   4     7428.41     7506.31    232.70 o 
  14   2   4      863.80      863.43     90.87 o 
  15   2   4       65.80      132.58     84.62 o 
  16   2   4     2060.38     2100.43    207.99 o 
  17   2   4     2107.76     2052.12    150.98 o 
  18   2   4      175.48      232.80    108.94 o 
 -18   3   4      735.20      700.46    211.65 o 
 -17   3   4     1845.93     1844.95    198.14 o 
 -16   3   4     6266.82     6288.22    334.42 o 
 -15   3   4     4894.06     5037.00    286.48 o 
 -14   3   4     4546.78     4509.15    214.19 o 
 -13   3   4      293.57      409.78     77.76 o 
 -12   3   4    24218.14    24179.12    548.43 o 
 -11   3   4     1655.19     1661.81    100.34 o 
 -10   3   4    54533.55    54154.37   1237.49 o 
  -9   3   4    22199.31    22089.79    571.72 o 
  -8   3   4    49854.13    48286.70   1221.82 o 
  -7   3   4    10882.15    10884.44    454.17 o 
  -6   3   4    65381.97    66080.78   1226.86 o 
  -5   3   4     5074.78     5564.91    141.78 o 
  -4   3   4    23699.94    24016.37    384.17 o 
  -3   3   4    94068.78    98023.13   1892.90 o 
  -2   3   4    25859.02    27844.34    529.88 o 
  -1   3   4    22208.83    24153.97    485.45 o 
   0   3   4     2204.64     2553.45     75.76 o 
   1   3   4    18833.48    20257.78    419.79 o 
   2   3   4    27993.96    30265.30    623.17 o 
   3   3   4    99115.18   102690.41   4602.59 o 
   4   3   4    21063.18    21795.84    561.74 o 
   5   3   4     4697.21     4969.89    109.08 o 
   6   3   4    65530.64    64942.00   1036.76 o 
   7   3   4     8785.46     8478.99    177.22 o 
   8   3   4    53675.31    52788.61    863.17 o 
   9   3   4    24310.25    24147.78    410.02 o 
  10   3   4    53922.33    53313.40   1116.49 o 
  11   3   4     1623.01     1571.22     89.95 o 
  12   3   4    26067.13    24676.89    544.05 o 
  13   3   4      365.07      291.03     77.11 o 
  14   3   4     4907.91     4929.91    207.32 o 
  15   3   4     5474.21     5438.54    225.68 o 
  16   3   4     6251.29     5916.25    247.25 o 
  17   3   4     1566.02     1604.16    144.36 o 
  18   3   4      686.97      716.91    118.55 o 
 -17   4   4       67.43       11.21    175.30 o 
 -16   4   4     4146.88     4225.87    225.55 o 
 -15   4   4      359.92      518.30    117.88 o 
 -14   4   4    15163.00    15511.93    458.88 o 
 -13   4   4     1576.56     1331.91    113.46 o 
 -12   4   4     5163.83     5170.28    176.30 o 
 -11   4   4      659.39      799.03     92.22 o 
 -10   4   4      843.97      966.38     89.48 o 
  -9   4   4    12670.50    12823.87    362.88 o 
  -8   4   4    56203.70    55582.25   1386.51 o 
  -7   4   4    34943.86    35646.82    800.22 o 
  -6   4   4    33593.35    34467.13    648.13 o 
  -5   4   4    69226.15    70447.89   1158.22 o 
  -4   4   4    26938.19    27391.43    374.90 o 
  -3   4   4    33512.29    34631.78    535.32 o 
  -2   4   4    30020.04    32331.53    614.07 o 
  -1   4   4    25219.22    26580.84    567.14 o 
   0   4   4    39251.12    42703.70    786.22 o 
   1   4   4    23889.80    25133.77    487.66 o 
   2   4   4    27247.17    29321.70    570.89 o 
   3   4   4    31964.13    31313.91    572.97 o 
   4   4   4    24623.64    24323.87    575.97 o 
   5   4   4    68915.55    67515.60   1433.30 o 
   6   4   4    36974.70    36598.44    614.79 o 
   7   4   4    38009.43    38017.48    675.31 o 
   8   4   4    53071.76    51768.92    943.29 o 
   9   4   4    14674.87    14238.94    385.15 o 
  10   4   4      395.61      420.57     53.04 o 
  11   4   4      720.41      853.56     79.46 o 
  12   4   4     5402.06     5261.75    173.04 o 
  13   4   4     1559.67     1625.59    111.33 o 
  14   4   4    14397.71    14520.12    587.38 o 
  15   4   4      448.20      467.19    104.06 o 
  16   4   4     4285.01     3822.67    203.94 o 
  17   4   4       63.23       81.94    101.83 o 
 -17   5   4      667.30      758.63    205.91 o 
 -16   5   4     1831.79     1782.56    164.77 o 
 -15   5   4     4892.94     4578.98    244.54 o 
 -14   5   4     4203.13     4613.01    256.54 o 
 -13   5   4      285.25      254.67     83.90 o 
 -12   5   4     8312.38     8176.00    238.54 o 
 -11   5   4    10746.83    10745.76    293.20 o 
 -10   5   4    61954.46    61535.48   1338.76 o 
  -9   5   4    25081.30    24890.44    604.18 o 
  -8   5   4    40007.87    39825.20    732.71 o 
  -7   5   4    14535.19    14194.88    328.57 o 
  -6   5   4    24577.58    24781.21    349.94 o 
  -5   5   4     9360.27     9204.92    170.61 o 
  -4   5   4    47421.80    48414.01    725.59 o 
  -3   5   4    33798.97    34955.19    533.25 o 
  -2   5   4    13546.18    14049.09    287.88 o 
  -1   5   4    60007.55    61153.21   1233.03 o 
   0   5   4      334.31      426.53     35.09 o 
   1   5   4    62045.55    63665.09   1133.36 o 
   2   5   4    15437.79    15414.55    314.69 o 
   3   5   4    33637.40    34619.65    567.74 o 
   4   5   4    50995.66    51425.78    764.89 o 
   5   5   4    10912.39    10926.54    202.63 o 
   6   5   4    21793.07    21091.22    389.28 o 
   7   5   4    13060.28    12808.28    319.51 o 
   8   5   4    41282.01    39437.88    778.63 o 
   9   5   4    28807.76    28287.34    546.50 o 
  10   5   4    64989.68    63455.41   1200.47 o 
  11   5   4    11304.00    10933.49    280.67 o 
  12   5   4     7680.35     7368.61    247.66 o 
  13   5   4      321.44      389.30     87.55 o 
  14   5   4     4430.74     3965.08    207.93 o 
  15   5   4     5292.21     5271.13    228.46 o 
  16   5   4     1788.49     1467.21    188.88 o 
  17   5   4      697.50      736.67    123.03 o 
 -17   6   4     3377.93     3397.62    262.76 o 
 -16   6   4     3043.42     3376.14    256.01 o 
 -15   6   4      346.42      420.53    120.91 o 
 -14   6   4     8624.43     8719.46    273.02 o 
 -13   6   4    11497.08    11766.38    338.64 o 
 -12   6   4     1313.74     1309.45    108.02 o 
 -11   6   4     3334.86     3274.89    171.05 o 
 -10   6   4     3459.18     3379.82    146.07 o 
  -9   6   4    21692.52    21987.67    420.12 o 
  -8   6   4    15141.14    14708.50    279.57 o 
  -7   6   4    50421.93    49382.82    888.66 o 
  -6   6   4    38948.79    38684.53    621.37 o 
  -5   6   4    21720.69    21886.95    340.74 o 
  -4   6   4    31760.81    32557.51    480.69 o 
  -3   6   4    88580.25    89860.98   1232.81 o 
  -2   6   4    15096.80    15523.67    235.74 o 
  -1   6   4     1026.08     1102.59     59.60 o 
   0   6   4     6922.08     7513.23    155.47 o 
   1   6   4      322.49      448.71     31.93 o 
   2   6   4    13980.00    14584.24    228.51 o 
   3   6   4    85758.82    87547.49   1291.02 o 
   4   6   4    31262.37    31633.91    529.31 o 
   5   6   4    22485.66    22865.83    416.24 o 
   6   6   4    37143.69    36938.89    731.18 o 
   7   6   4    50868.21    48542.11   1491.69 o 
   8   6   4    15330.09    15013.01    300.34 o 
   9   6   4    20775.99    20575.42    446.92 o 
  10   6   4     3257.77     3038.68    121.63 o 
  11   6   4     4621.77     4537.59    152.90 o 
  12   6   4     1396.09     1437.03    138.76 o 
  13   6   4    11975.57    11727.04    386.53 o 
  14   6   4     8286.75     7865.81    256.61 o 
  15   6   4      299.50      334.88    100.06 o 
  16   6   4     3218.58     3191.69    189.06 o 
  17   6   4     3405.24     3442.59    202.44 o 
 -17   7   4        2.95        2.01    135.23 o 
 -16   7   4     2597.83     2751.21    237.49 o 
 -15   7   4      847.68      985.93    141.64 o 
 -14   7   4     6893.99     6987.81    242.93 o 
 -13   7   4     8289.92     8317.26    227.56 o 
 -12   7   4    19724.94    19475.73    416.20 o 
 -11   7   4    10446.97    10691.49    260.87 o 
 -10   7   4    23792.79    23515.13    464.90 o 
  -9   7   4     2555.06     2877.16     98.14 o 
  -8   7   4    34517.29    33638.71    622.64 o 
  -7   7   4    10571.90    10550.74    190.57 o 
  -6   7   4    22118.22    22146.24    413.95 o 
  -5   7   4    15503.80    15981.63    285.20 o 
  -4   7   4    26406.67    26592.04    382.36 o 
  -3   7   4     8675.24     8882.30    139.71 o 
  -2   7   4    52016.20    53760.06    756.65 o 
  -1   7   4    66527.87    67824.03    976.65 o 
   0   7   4    28485.12    28888.05    461.00 o 
   1   7   4    71142.78    72065.49   1125.84 o 
   2   7   4    51916.12    53741.70    706.96 o 
   3   7   4     8491.19     8550.25    140.52 o 
   4   7   4    28268.93    28555.34    439.83 o 
   5   7   4    16331.11    17138.34    339.81 o 
   6   7   4    20867.31    20920.30    510.26 o 
   7   7   4     9844.56     9707.72    216.71 o 
   8   7   4    33468.06    32676.66    592.04 o 
   9   7   4     1897.81     1997.14     98.24 o 
  10   7   4    25251.30    24421.96    633.83 o 
  11   7   4    11266.01    10517.93    317.51 o 
  12   7   4    18743.33    17937.33    601.35 o 
  13   7   4     8471.80     8149.89    258.16 o 
  14   7   4     6822.74     6434.03    227.11 o 
  15   7   4     1052.79     1194.23    123.08 o 
  16   7   4     2501.57     2385.28    173.54 o 
  17   7   4        3.76       85.45    103.30 o 
 -17   8   4     1591.20     1231.91    191.67 o 
 -16   8   4     3619.91     4116.10    281.72 o 
 -15   8   4     2282.64     2513.53    137.18 o 
 -14   8   4    13150.32    13400.21    361.60 o 
 -13   8   4     3815.16     3821.49    175.29 o 
 -12   8   4      996.27     1141.70     85.89 o 
 -11   8   4     1338.90     1303.07     85.17 o 
 -10   8   4    27859.94    27529.75    538.10 o 
  -9   8   4    12259.11    12141.49    268.68 o 
  -8   8   4       49.23       89.96     48.50 o 
  -7   8   4    22924.48    23477.31    369.72 o 
  -6   8   4    44760.89    44781.27    803.45 o 
  -5   8   4     3269.01     2922.63    117.18 o 
  -4   8   4    52373.80    51712.09    725.88 o 
  -3   8   4    57834.02    59683.02    794.76 o 
  -2   8   4    36966.35    37672.86    521.95 o 
  -1   8   4      827.46      856.14     36.82 o 
   0   8   4    24656.36    26337.74    371.75 o 
   1   8   4      539.30      695.72     60.98 o 
   2   8   4    36538.80    37888.45    488.83 o 
   3   8   4    60188.43    62052.96    831.03 o 
   4   8   4    50371.74    50505.76    750.51 o 
   5   8   4     3016.97     3206.24     85.87 o 
   6   8   4    43313.55    43110.07   1130.74 o 
   7   8   4    21854.81    21814.94    422.32 o 
   8   8   4       96.28      250.86     51.43 o 
   9   8   4    12841.42    12756.09    274.09 o 
  10   8   4    28695.17    28473.30    595.41 o 
  11   8   4     1094.71     1180.99     95.09 o 
  12   8   4     1397.21     1433.55     96.50 o 
  13   8   4     3875.19     4297.39    261.16 o 
  14   8   4    12728.55    12853.82    356.26 o 
  15   8   4     2462.74     2664.90    146.50 o 
  16   8   4     3201.57     3136.92    212.99 o 
  17   8   4     1717.50     1602.25    148.66 o 
 -16   9   4      469.02      661.66     90.26 o 
 -15   9   4     1879.19     1923.08    127.12 o 
 -14   9   4     6076.01     6049.80    208.98 o 
 -13   9   4     9555.42    10089.90    283.16 o 
 -12   9   4     5255.27     4879.96    247.84 o 
 -11   9   4    17039.51    16997.65    439.74 o 
 -10   9   4     3368.76     3172.64    120.16 o 
  -9   9   4     8360.81     8369.01    204.93 o 
  -8   9   4    14001.11    13848.62    269.35 o 
  -7   9   4    10291.31    10273.77    195.91 o 
  -6   9   4    20787.35    20165.37    346.75 o 
  -5   9   4    28503.53    28700.04    450.66 o 
  -4   9   4    17421.43    17660.21    300.77 o 
  -3   9   4    21692.39    21704.85    335.99 o 
  -2   9   4    33277.23    34146.26    467.83 o 
  -1   9   4    63900.40    64725.10    878.58 o 
   0   9   4    39282.42    39696.25    531.45 o 
   1   9   4    63353.31    64309.45    816.39 o 
   2   9   4    32257.76    32703.91    436.11 o 
   3   9   4    23670.55    23513.18    317.94 o 
   4   9   4    20813.08    20713.34    342.94 o 
   5   9   4    22398.79    23239.32    507.47 o 
   6   9   4    19625.51    19315.30    373.04 o 
   7   9   4     9592.41     9478.43    214.39 o 
   8   9   4    13309.55    13075.66    297.18 o 
   9   9   4     9071.89     8785.35    212.70 o 
  10   9   4     4090.25     3869.09    147.24 o 
  11   9   4    16556.81    16628.87    391.19 o 
  12   9   4     4797.35     4721.17    169.27 o 
  13   9   4     9984.21    10074.97    295.95 o 
  14   9   4     6095.83     6041.44    217.78 o 
  15   9   4     2149.45     2532.12    143.95 o 
  16   9   4      660.92      862.72    127.21 o 
 -16  10   4     3162.89     3412.79    183.62 o 
 -15  10   4     4503.99     4732.85    228.42 o 
 -14  10   4     9066.31     9346.93    280.20 o 
 -13  10   4     2197.80     2203.42    124.05 o 
 -12  10   4     4520.36     4746.88    176.43 o 
 -11  10   4    16119.41    16121.43    365.07 o 
 -10  10   4     7395.31     7235.46    185.55 o 
  -9  10   4     1286.06     1278.07     82.33 o 
  -8  10   4     4262.37     4470.23    121.70 o 
  -7  10   4    12034.66    11812.54    214.65 o 
  -6  10   4    16507.76    16331.42    296.03 o 
  -5  10   4     4550.77     4761.19     94.90 o 
  -4  10   4    32491.94    32099.08    479.84 o 
  -3  10   4     2888.84     3001.54     96.67 o 
  -2  10   4    33704.91    34506.24    459.85 o 
  -1  10   4    27255.00    28211.76    351.86 o 
   0  10   4     2946.75     3283.95     72.88 o 
   1  10   4    25381.70    26242.05    361.74 o 
   2  10   4    30057.11    30721.69    424.96 o 
   3  10   4     2236.36     2172.76     67.43 o 
   4  10   4    34483.13    34440.23    606.72 o 
   5  10   4     4254.54     4387.55    118.75 o 
   6  10   4    16317.62    16387.18    295.62 o 
   7  10   4    10174.36     9633.35    246.64 o 
   8  10   4     3137.86     3072.03    129.59 o 
   9  10   4     1504.97     1524.33     90.96 o 
  10  10   4     6773.81     6657.38    206.07 o 
  11  10   4    16016.94    15956.46    378.25 o 
  12  10   4     4214.35     4264.20    168.95 o 
  13  10   4     1999.45     1910.29    110.45 o 
  14  10   4     8876.61     8746.69    312.28 o 
  15  10   4     4717.43     4905.24    214.67 o 
  16  10   4     3003.49     3423.36    204.43 o 
 -16  11   4     3738.31     4134.18    207.23 o 
 -15  11   4     1568.28     1485.04    123.48 o 
 -14  11   4     2297.52     2284.69    136.33 o 
 -13  11   4     2078.43     2136.17    127.41 o 
 -12  11   4     7726.23     7871.73    212.14 o 
 -11  11   4     5392.49     5414.47    170.66 o 
 -10  11   4      709.97      720.73     81.20 o 
  -9  11   4     5737.28     5770.67    171.87 o 
  -8  11   4    16560.25    16349.27    321.56 o 
  -7  11   4     5113.12     5262.98    137.56 o 
  -6  11   4    17363.33    17093.04    309.34 o 
  -5  11   4     4531.42     4596.07    113.76 o 
  -4  11   4    29272.12    28888.72    450.89 o 
  -3  11   4    29115.71    28990.15    456.54 o 
  -2  11   4    65678.78    65306.21    969.90 o 
  -1  11   4    28281.46    28566.68    363.07 o 
   0  11   4    23926.66    23856.35    303.97 o 
   1  11   4    27133.03    27272.22    371.43 o 
   2  11   4    65680.42    66010.26    808.41 o 
   3  11   4    29820.00    30231.31    423.76 o 
   4  11   4    29812.02    29555.50    453.02 o 
   5  11   4     5123.84     5408.93    128.67 o 
   6  11   4    17658.04    17297.88    333.39 o 
   7  11   4     5118.31     5180.52    157.83 o 
   8  11   4    17555.13    17473.34    361.67 o 
   9  11   4     5035.43     5030.34    163.94 o 
  10  11   4      438.77      496.31     67.88 o 
  11  11   4     4815.56     4837.18    180.82 o 
  12  11   4     6877.33     6950.70    221.44 o 
  13  11   4     2334.36     2327.64    124.59 o 
  14  11   4     2354.62     2435.79    146.29 o 
  15  11   4     1536.65     1637.08    138.09 o 
  16  11   4     3714.11     3719.25    218.02 o 
 -15  12   4     3183.18     3239.99    187.83 o 
 -14  12   4     5182.61     5256.59    216.47 o 
 -13  12   4     5044.13     5190.38    226.72 o 
 -12  12   4     5878.20     6119.90    184.01 o 
 -11  12   4    12598.75    12745.58    309.04 o 
 -10  12   4     3455.51     3708.91    159.06 o 
  -9  12   4     1967.92     2045.55     97.42 o 
  -8  12   4     7273.51     7170.98    164.28 o 
  -7  12   4    13774.40    13224.90    271.12 o 
  -6  12   4    25351.30    25398.16    443.42 o 
  -5  12   4      677.96      931.20     62.13 o 
  -4  12   4    10886.38    10558.58    182.20 o 
  -3  12   4    10344.69    10287.13    193.34 o 
  -2  12   4     8537.15     8620.51    168.17 o 
  -1  12   4    16903.35    17392.78    247.41 o 
   0  12   4    82207.88    82175.15    978.52 o 
   1  12   4    16994.25    17413.65    239.60 o 
   2  12   4     9059.24     9105.05    140.52 o 
   3  12   4    11332.93    11291.45    188.87 o 
   4  12   4     9370.89     9072.90    179.35 o 
   5  12   4      572.17      645.99     62.36 o 
   6  12   4    26349.15    26036.54    475.77 o 
   7  12   4    14322.88    13562.84    300.84 o 
   8  12   4     6692.43     6377.73    187.21 o 
   9  12   4     1767.97     1949.59    107.89 o 
  10  12   4     3349.12     3375.98    133.81 o 
  11  12   4    12546.37    12413.58    315.74 o 
  12  12   4     5273.54     5274.81    193.83 o 
  13  12   4     5030.42     5142.69    214.82 o 
  14  12   4     5490.21     5141.27    223.15 o 
  15  12   4     2754.00     2857.76    193.84 o 
 -15  13   4     6174.92     6641.17    281.75 o 
 -14  13   4      223.46      358.97    100.84 o 
 -13  13   4      721.86      794.16    105.41 o 
 -12  13   4     1273.10     1313.43    101.70 o 
 -11  13   4     2163.51     2304.77    122.90 o 
 -10  13   4      920.36      969.32     90.59 o 
  -9  13   4    13998.68    13664.17    307.95 o 
  -8  13   4     1351.00     1359.92     74.15 o 
  -7  13   4      127.17      154.02     55.72 o 
  -6  13   4     4419.96     4352.03    119.53 o 
  -5  13   4    14877.27    14881.18    233.53 o 
  -4  13   4    17192.22    16849.67    289.12 o 
  -3  13   4    20383.08    19828.35    321.77 o 
  -2  13   4    48028.92    48140.23    753.28 o 
  -1  13   4    38440.77    38436.48    550.18 o 
   0  13   4    26211.79    25783.83    364.43 o 
   1  13   4    39476.86    39471.52    498.53 o 
   2  13   4    51999.01    51843.57    672.85 o 
   3  13   4    19365.11    19397.33    309.33 o 
   4  13   4    16026.72    15865.96    274.05 o 
   5  13   4    13192.24    12945.51    284.23 o 
   6  13   4     4135.30     4022.78    129.47 o 
   7  13   4       98.18      210.56     68.57 o 
   8  13   4     1433.92     1506.67     96.70 o 
   9  13   4    14729.87    14414.41    320.11 o 
  10  13   4      622.07      688.63     82.45 o 
  11  13   4     2162.57     2291.74    130.37 o 
  12  13   4     1277.59     1225.35    109.22 o 
  13  13   4      737.33      835.65    101.81 o 
  14  13   4      185.52      251.20     82.83 o 
  15  13   4     6137.99     6248.83    287.32 o 
 -14  14   4     3051.80     3090.10    190.34 o 
 -13  14   4     4719.81     4946.53    181.86 o 
 -12  14   4     1817.98     1780.68    115.31 o 
 -11  14   4     7325.15     7464.25    217.04 o 
 -10  14   4     2454.29     2777.73    133.01 o 
  -9  14   4       25.16      -19.94     64.58 o 
  -8  14   4     4852.39     4552.90    132.98 o 
  -7  14   4     1837.79     1909.55     91.10 o 
  -6  14   4    15917.16    15524.35    354.24 o 
  -5  14   4     3031.37     2975.59     90.82 o 
  -4  14   4    13294.56    13466.87    242.53 o 
  -3  14   4    10929.41    10992.22    208.86 o 
  -2  14   4     5080.81     4880.09    119.36 o 
  -1  14   4     1160.48     1125.44     62.93 o 
   0  14   4    34897.64    34602.68    494.43 o 
   1  14   4     1526.79     1523.61     62.72 o 
   2  14   4     4771.99     4796.46    117.71 o 
   3  14   4    12066.47    11890.86    211.32 o 
   4  14   4    12393.92    12404.04    240.09 o 
   5  14   4     3236.07     3112.30    115.16 o 
   6  14   4    18072.40    18237.32    340.66 o 
   7  14   4     1823.03     1780.53     87.07 o 
   8  14   4     4038.63     4272.21    156.58 o 
   9  14   4       10.09       58.04     70.92 o 
  10  14   4     2049.29     2313.13    121.62 o 
  11  14   4     6869.47     7010.44    223.78 o 
  12  14   4     1916.04     1854.35    122.80 o 
  13  14   4     4917.37     5535.80    270.60 o 
  14  14   4     2621.54     2526.83    156.15 o 
  15  14   4     4341.00     4155.20    472.20 o 
 -14  15   4      225.18      389.10    117.90 o 
 -13  15   4     1444.73     1668.65    145.54 o 
 -12  15   4     7341.30     7377.64    221.64 o 
 -11  15   4     1309.12     1329.61    106.14 o 
 -10  15   4       58.43      111.83     79.65 o 
  -9  15   4     2014.29     2019.40    120.23 o 
  -8  15   4    11342.22    11021.70    241.85 o 
  -7  15   4     2751.77     2703.02    119.23 o 
  -6  15   4     7273.98     7068.69    193.42 o 
  -5  15   4     1339.35     1392.64     67.00 o 
  -4  15   4    22546.91    22117.66    361.17 o 
  -3  15   4     4515.95     4358.76    116.77 o 
  -2  15   4    50122.60    49451.40    749.71 o 
  -1  15   4    15980.91    16312.52    282.88 o 
   0  15   4    48327.59    47810.37    697.16 o 
   1  15   4    16416.58    16723.63    284.25 o 
   2  15   4    50116.49    49493.96    784.97 o 
   3  15   4     4973.63     5098.91    127.70 o 
   4  15   4    22304.19    22038.55    380.04 o 
   5  15   4     1235.77     1227.06     88.71 o 
   6  15   4     7614.52     7258.47    182.90 o 
   7  15   4     2861.95     2774.37    110.94 o 
   8  15   4    11369.13    11060.46    271.37 o 
   9  15   4     2369.68     2398.80    123.03 o 
  10  15   4       63.41      110.08     75.66 o 
  11  15   4     1216.51     1146.79    110.99 o 
  12  15   4     7016.88     7152.22    260.19 o 
  13  15   4     1298.05     1494.17    140.36 o 
  14  15   4      199.32      269.82    103.16 o 
 -13  16   4     7246.13     7795.70    290.71 o 
 -12  16   4      468.34      542.42     94.81 o 
 -11  16   4     2478.72     2378.09    135.04 o 
 -10  16   4     2601.86     2739.26    135.29 o 
  -9  16   4     2525.36     2403.79    130.99 o 
  -8  16   4       99.18      111.41     65.05 o 
  -7  16   4     3737.45     3655.16    139.03 o 
  -6  16   4      819.48      847.84     82.50 o 
  -5  16   4     8934.31     8928.86    190.92 o 
  -4  16   4    21794.97    21643.31    361.28 o 
  -3  16   4    11942.71    11991.29    211.10 o 
  -2  16   4     9916.56     9709.42    197.31 o 
  -1  16   4      811.25      720.12     64.22 o 
   0  16   4        1.10       52.86     48.39 o 
   1  16   4      584.26      519.09     61.02 o 
   2  16   4     9243.97     9481.17    207.60 o 
   3  16   4    11466.74    11806.56    256.82 o 
   4  16   4    22519.19    22402.83    400.62 o 
   5  16   4    10002.46     9824.03    235.75 o 
   6  16   4      474.23      459.45     75.84 o 
   7  16   4     3656.64     3718.95    138.14 o 
   8  16   4      165.73      235.78     78.52 o 
   9  16   4     2631.51     2731.98    131.81 o 
  10  16   4     2783.40     2661.95    134.39 o 
  11  16   4     2962.90     2808.18    146.09 o 
  12  16   4      345.84      322.25    102.11 o 
  13  16   4     7274.17     7780.19    289.70 o 
 -13  17   4     5035.93     5544.47    401.32 o 
 -12  17   4     2221.05     2473.26    186.72 o 
 -11  17   4     1695.31     1971.22    139.60 o 
 -10  17   4      192.83      227.98     82.98 o 
  -9  17   4     3987.80     3909.26    165.22 o 
  -8  17   4      356.02      406.26     72.90 o 
  -7  17   4     1348.80     1309.79     96.03 o 
  -6  17   4     2235.85     2093.54    112.06 o 
  -5  17   4     4273.28     4145.20    121.88 o 
  -4  17   4    12711.68    12655.42    231.96 o 
  -3  17   4     5868.17     5929.41    143.17 o 
  -2  17   4    22281.09    21421.97    362.35 o 
  -1  17   4     9627.73     9540.68    189.85 o 
   0  17   4    53757.58    52276.02    981.31 o 
   1  17   4     9471.36     9449.30    222.19 o 
   2  17   4    23456.59    22522.04    402.84 o 
   3  17   4     6311.41     6166.85    167.85 o 
   4  17   4    12783.78    12389.80    269.75 o 
   5  17   4     3923.19     4103.81    149.52 o 
   6  17   4     2035.06     1842.60    107.68 o 
   7  17   4     1362.42     1406.31    103.66 o 
   8  17   4      359.16      545.81     95.94 o 
   9  17   4     3911.63     3734.93    171.45 o 
  10  17   4      338.15      329.61     88.00 o 
  11  17   4     1777.50     2012.01    142.57 o 
  12  17   4     2096.33     2428.27    332.52 o 
  13  17   4     5136.66     6019.09    255.61 o 
 -12  18   4      315.46      429.21    130.47 o 
 -11  18   4      558.28      494.85    131.84 o 
 -10  18   4     4197.98     4296.00    184.97 o 
  -9  18   4     1589.05     1650.89    121.70 o 
  -8  18   4      347.35      297.69     75.30 o 
  -7  18   4     3916.86     3975.24    151.41 o 
  -6  18   4     2608.19     2564.39    126.28 o 
  -5  18   4     8413.40     8404.51    184.75 o 
  -4  18   4    17158.80    16788.18    311.40 o 
  -3  18   4     1801.59     1752.58     87.28 o 
  -2  18   4    10344.00    10048.57    198.83 o 
  -1  18   4     2674.94     2844.82    109.47 o 
   0  18   4     1853.65     1878.61     98.39 o 
   1  18   4     2327.61     2303.61    104.54 o 
   2  18   4    10107.36     9851.97    248.54 o 
   3  18   4     1581.57     1573.91     93.10 o 
   4  18   4    16996.97    17230.64    370.28 o 
   5  18   4     9006.68     8472.04    242.32 o 
   6  18   4     2964.75     2904.47    130.21 o 
   7  18   4     4130.39     4198.58    153.21 o 
   8  18   4      268.86      174.73     88.00 o 
   9  18   4     1514.88     1487.06    121.91 o 
  10  18   4     4116.81     4223.73    224.85 o 
  11  18   4      307.65      289.67    133.38 o 
  12  18   4      403.92      354.09    189.44 o 
 -11  19   4     1461.96     1602.17    168.62 o 
 -10  19   4      241.29      244.41    125.82 o 
  -9  19   4     2415.70     2493.33    156.44 o 
  -8  19   4     5210.03     5521.03    220.24 o 
  -7  19   4       24.27      -36.63     72.07 o 
  -6  19   4     3744.97     3650.19    148.39 o 
  -5  19   4     3322.13     3312.80    110.87 o 
  -4  19   4    12619.70    12510.45    250.73 o 
  -3  19   4     2904.08     2803.98    112.70 o 
  -2  19   4    25391.85    24805.00    452.85 o 
  -1  19   4     1381.39     1441.46     99.05 o 
   0  19   4    29013.21    28457.89    534.82 o 
   1  19   4     1928.48     2062.57    103.19 o 
   2  19   4    26097.58    25344.94    553.84 o 
   3  19   4     2649.77     2427.05    112.68 o 
   4  19   4    12837.67    12876.48    295.17 o 
   5  19   4     2821.21     2967.62    178.49 o 
   6  19   4     3598.21     3329.14    142.99 o 
   7  19   4       57.45      106.50     71.61 o 
   8  19   4     5115.56     5123.86    201.36 o 
   9  19   4     2305.87     2236.91    170.75 o 
  10  19   4      273.28      360.24    136.49 o 
  11  19   4     1346.22     1515.32    175.04 o 
 -10  20   4      134.58      237.43    129.29 o 
  -9  20   4      233.72      154.77    133.48 o 
  -8  20   4     1548.49     1609.99    115.21 o 
  -7  20   4     5529.62     5604.85    181.28 o 
  -6  20   4     1436.54     1495.63    107.24 o 
  -5  20   4     2804.75     2731.76    120.15 o 
  -4  20   4     1712.98     1637.56     94.32 o 
  -3  20   4     1922.76     1891.47    111.81 o 
  -2  20   4     4460.27     4514.60    160.33 o 
  -1  20   4     3449.93     3922.77    227.19 o 
   0  20   4     5746.13     5823.47    171.30 o 
   1  20   4     3648.85     3737.02    138.36 o 
   2  20   4     4165.93     4512.95    185.10 o 
   3  20   4     1698.35     1780.76    108.66 o 
   4  20   4     1869.15     1984.45    124.27 o 
   5  20   4     2904.59     2940.91    161.44 o 
   6  20   4     1373.66     1437.50    113.37 o 
   7  20   4     5237.30     5255.16    176.44 o 
   8  20   4     1438.13     1459.20    153.05 o 
   9  20   4      234.90      428.08    139.42 o 
  10  20   4      169.62      216.98    137.22 o 
  -9  21   4     6095.16     6435.44    316.25 o 
  -8  21   4     2471.11     2671.55    157.91 o 
  -7  21   4      815.68      802.78    107.92 o 
  -6  21   4      625.09      569.01     99.86 o 
  -5  21   4     6055.67     6393.54    179.87 o 
  -4  21   4     7124.60     6991.66    202.81 o 
  -3  21   4      618.14      705.90     94.97 o 
  -2  21   4    19753.60    19726.59    412.77 o 
  -1  21   4     2324.94     2197.84    129.02 o 
   0  21   4    10850.72    10748.77    268.68 o 
   1  21   4     2171.97     2045.77    110.24 o 
   2  21   4    18405.63    17539.47    472.78 o 
   3  21   4      712.99      737.86     92.61 o 
   4  21   4     7247.91     7146.03    250.43 o 
   5  21   4     6851.99     6892.44    241.65 o 
   6  21   4      709.65      604.71    110.91 o 
   7  21   4      646.57      668.47    104.88 o 
   8  21   4     2624.95     2568.34    253.46 o 
   9  21   4     6405.75     6981.21    319.62 o 
  -8  22   4     2155.55     2481.09    155.44 o 
  -7  22   4      464.59      469.73    109.78 o 
  -6  22   4     6371.81     6313.49    234.42 o 
  -5  22   4      794.67      857.48    133.91 o 
  -4  22   4     2616.30     2747.82    135.63 o 
  -3  22   4     4505.13     4545.55    206.77 o 
  -2  22   4      574.21      593.58     94.97 o 
  -1  22   4       55.41       32.04     79.27 o 
   0  22   4    16447.59    17135.35    381.55 o 
   1  22   4       63.00       96.53     78.09 o 
   2  22   4      484.35      547.11    100.65 o 
   3  22   4     4749.36     4948.44    415.34 o 
   4  22   4     2527.62     2721.87    205.95 o 
   5  22   4      961.90     1056.98    169.34 o 
   6  22   4     6583.96     6408.91    290.50 o 
   7  22   4      457.77      462.25    109.53 o 
   8  22   4     2376.93     2747.18    260.47 o 
  -6  23   4     2536.04     2426.90    186.81 o 
  -5  23   4     1264.59     1521.74    189.08 o 
  -4  23   4     4236.96     4445.02    315.26 o 
  -3  23   4      127.45       89.13    170.35 o 
  -2  23   4    10448.24     9998.27    407.60 o 
  -1  23   4      144.00      162.07    127.60 o 
   0  23   4     6410.47     6158.44    262.27 o 
   1  23   4      125.94      143.73    115.22 o 
   2  23   4    10478.75    10770.50    501.38 o 
   3  23   4      148.32       57.15    190.45 o 
   4  23   4     4226.37     4354.88    387.43 o 
   5  23   4     1333.05     1120.79    226.40 o 
   6  23   4     2773.65     2784.84    278.96 o 
  -4  24   4     1950.06     2246.35    235.81 o 
  -3  24   4     3281.36     3609.88    288.02 o 
  -2  24   4     2221.46     2299.03    199.94 o 
  -1  24   4      559.19      632.79    147.03 o 
   0  24   4     1657.14     1689.18    159.44 o 
   1  24   4      682.62      612.28    132.07 o 
   2  24   4     2215.19     2429.98    244.03 o 
   3  24   4     3490.51     3237.63    357.03 o 
   4  24   4     1849.06     1672.39    265.09 o 
   1   0   5     7062.59     7225.19    311.44 o 
   2   0   5    83359.87    85931.38   1797.52 o 
   3   0   5     1562.85     1576.33    103.20 o 
   4   0   5    55813.83    56015.32   1105.71 o 
   5   0   5      730.69      795.50     38.89 o 
   6   0   5    33998.15    34919.96    678.04 o 
   7   0   5    74138.80    74692.14   1416.15 o 
   8   0   5    11024.34    11522.05    227.55 o 
   9   0   5    32625.49    32196.24    608.72 o 
  10   0   5    13586.55    13304.09    257.28 o 
  11   0   5    12270.50    11741.45    323.86 o 
  12   0   5    19575.70    19277.83    414.70 o 
  13   0   5    24090.12    23420.36    573.18 o 
  14   0   5      413.46      417.24     73.65 o 
  15   0   5      179.25      152.49     71.11 o 
  16   0   5      362.08      370.70     82.62 o 
  17   0   5      187.54      136.28     98.61 o 
  18   0   5     5200.80     4927.44    628.20 o 
 -18   1   5      681.04      560.67    140.54 o 
 -17   1   5     5227.37     4868.93    238.06 o 
 -16   1   5      761.59      667.69     93.86 o 
 -15   1   5       50.39       15.32     66.41 o 
 -14   1   5     4920.47     4728.37    173.22 o 
 -13   1   5       94.80       38.85     53.38 o 
 -12   1   5      912.29     1271.39    113.42 o 
 -11   1   5    37314.83    36974.16    754.11 o 
 -10   1   5    14907.41    14470.97    364.83 o 
  -9   1   5    15351.05    15232.27    411.51 o 
  -8   1   5    27733.34    28430.39    650.28 o 
  -7   1   5      470.32      611.28     42.21 o 
  -6   1   5    74422.63    75384.74   1750.64 o 
  -5   1   5    66656.93    69161.66   1215.78 o 
  -4   1   5    54960.30    57263.70    979.39 o 
  -3   1   5    76198.91    82563.84   2389.29 o 
  -2   1   5    69435.98    71672.37   1478.53 o 
  -1   1   5    15031.91    15837.08    352.26 o 
   0   1   5    40794.41    42415.15    991.66 o 
   1   1   5    14571.74    15170.91    442.00 o 
   2   1   5    80858.73    82879.05   1757.45 o 
   3   1   5    79811.65    80855.45   2792.01 o 
   4   1   5    50613.98    50420.61   1135.44 o 
   5   1   5    65220.69    66703.97   1290.00 o 
   6   1   5    79385.84    79682.62   1373.82 o 
   7   1   5      693.15      844.65     83.29 o 
   8   1   5    26578.51    26213.74    414.08 o 
   9   1   5    13148.47    12826.87    277.11 o 
  10   1   5    15054.63    15188.39    298.89 o 
  11   1   5    38365.63    37569.93    729.53 o 
  12   1   5      634.48      744.07     79.75 o 
  13   1   5       95.36       29.69     64.95 o 
  14   1   5     5071.03     4718.73    177.57 o 
  15   1   5       56.79       97.08     72.59 o 
  16   1   5      933.62      961.99    105.88 o 
  17   1   5     5394.24     4908.45    223.18 o 
  18   1   5      611.62      615.76    116.03 o 
 -17   2   5      332.00      515.77    150.45 o 
 -16   2   5     2650.04     2269.09    301.98 o 
 -15   2   5     7145.46     6748.36    348.11 o 
 -14   2   5     2614.25     2671.50    164.35 o 
 -13   2   5    18360.75    18838.40    479.37 o 
 -12   2   5     6941.18     6896.95    317.40 o 
 -11   2   5    25327.30    24937.16    788.48 o 
 -10   2   5    10500.66    10114.97    319.80 o 
  -9   2   5    62396.32    62291.64   1389.11 o 
  -8   2   5      771.07      775.33     76.41 o 
  -7   2   5    46527.85    47091.08    905.89 o 
  -6   2   5     4306.00     4483.05    135.24 o 
  -5   2   5    21462.54    21787.26    444.79 o 
  -4   2   5     7489.54     7677.93    158.27 o 
  -3   2   5    26727.17    28384.80    519.81 o 
  -2   2   5    25159.55    26334.52    587.97 o 
  -1   2   5    48008.39    52162.56   1022.42 o 
   0   2   5     7158.30     7655.18    175.89 o 
   1   2   5    37820.95    40781.98   1245.01 o 
   2   2   5    27058.88    28729.58    516.73 o 
   3   2   5    26280.46    25859.44   1046.90 o 
   4   2   5     9035.71     9359.61    179.42 o 
   5   2   5    19728.91    19041.93    383.50 o 
   6   2   5     5168.73     5173.71    113.78 o 
   7   2   5    48590.28    48471.56    843.20 o 
   8   2   5      479.98      529.36     36.85 o 
   9   2   5    59499.69    59348.82    951.75 o 
  10   2   5     9795.14     9808.44    229.55 o 
  11   2   5    24126.86    23532.28    635.37 o 
  12   2   5     6835.00     6416.00    212.71 o 
  13   2   5    19393.61    18747.80    694.88 o 
  14   2   5     2678.49     2664.77    137.24 o 
  15   2   5     7139.18     6890.14    257.64 o 
  16   2   5     2814.34     2810.17    225.00 o 
  17   2   5      370.19      363.97    102.75 o 
  18   2   5     2872.24     2761.06    202.48 o 
 -17   3   5     1668.41     1657.12    198.76 o 
 -16   3   5     1816.48     2075.30    204.43 o 
 -15   3   5     2508.09     2570.46    181.47 o 
 -14   3   5     4521.73     4530.26    228.27 o 
 -13   3   5    10294.76    10197.10    264.33 o 
 -12   3   5     1576.36     1726.09    117.17 o 
 -11   3   5     4144.21     4181.23    170.02 o 
 -10   3   5    17073.28    17065.04    440.96 o 
  -9   3   5    15360.35    15921.11    392.82 o 
  -8   3   5    16080.31    16018.91    611.37 o 
  -7   3   5    32711.58    32876.82    707.36 o 
  -6   3   5    95533.88    96634.95   1785.11 o 
  -5   3   5    28059.93    29048.13    584.55 o 
  -4   3   5    77886.84    80219.36   1086.01 o 
  -3   3   5    27460.56    28488.74    467.37 o 
  -2   3   5    30377.95    32416.61    541.79 o 
  -1   3   5   105731.72   110985.27   2464.89 o 
   0   3   5   181695.97   187972.19   3653.93 o 
   1   3   5   116554.36   121162.70   2261.85 o 
   2   3   5    23553.65    24204.19    689.38 o 
   3   3   5    29697.46    29101.56    776.80 o 
   4   3   5    74201.30    74009.40   1728.16 o 
   5   3   5    30166.85    31241.29    562.22 o 
   6   3   5    94606.00    94434.55   1784.97 o 
   7   3   5    34869.49    34489.96    694.33 o 
   8   3   5    13785.42    13585.89    265.82 o 
   9   3   5    13849.18    14228.51    318.48 o 
  10   3   5    17397.20    17164.20    445.39 o 
  11   3   5     4167.93     4241.31    146.45 o 
  12   3   5     1829.82     1807.78    101.86 o 
  13   3   5     9409.80     8968.04    279.73 o 
  14   3   5     4409.65     4180.03    198.63 o 
  15   3   5     2497.42     2417.50    180.66 o 
  16   3   5     1621.24     1706.32    139.73 o 
  17   3   5     1506.22     1419.43    140.80 o 
 -17   4   5      328.80      309.41    147.96 o 
 -16   4   5     8813.83     9843.56    435.09 o 
 -15   4   5     1513.95     1463.95    152.91 o 
 -14   4   5     5278.90     5444.83    257.41 o 
 -13   4   5     2127.99     2146.57    117.20 o 
 -12   4   5      325.80      421.31     77.97 o 
 -11   4   5    28120.40    27837.11    666.49 o 
 -10   4   5    19056.09    18725.43    508.31 o 
  -9   4   5    37623.50    36487.32    844.54 o 
  -8   4   5    49430.43    49960.94   1037.89 o 
  -7   4   5    15305.23    15125.96    289.73 o 
  -6   4   5     7386.53     7963.62    168.02 o 
  -5   4   5    37264.71    38716.99    598.69 o 
  -4   4   5    13598.31    14154.97    217.43 o 
  -3   4   5     1334.40     1494.51     55.67 o 
  -2   4   5    96482.19    99583.83   1912.16 o 
  -1   4   5    11471.81    12563.25    271.07 o 
   0   4   5     5834.07     6109.77    147.02 o 
   1   4   5    11562.25    12796.61    277.46 o 
   2   4   5    95257.53    97536.84   2069.94 o 
   3   4   5     1130.14     1177.96     60.87 o 
   4   4   5    15072.65    15306.83    292.91 o 
   5   4   5    34499.65    34369.08    734.41 o 
   6   4   5     7071.36     7276.96    205.61 o 
   7   4   5    17787.93    17356.55    323.01 o 
   8   4   5    47310.38    46793.11    872.99 o 
   9   4   5    35603.38    34776.21    760.38 o 
  10   4   5    21205.47    21142.98    422.57 o 
  11   4   5    27428.78    26440.95    597.99 o 
  12   4   5      399.51      500.08     74.58 o 
  13   4   5     2735.95     2768.06    156.23 o 
  14   4   5     5598.34     5561.65    233.30 o 
  15   4   5     1609.06     1733.28    140.40 o 
  16   4   5     8928.51     8270.57    318.84 o 
  17   4   5      279.54      213.74    104.85 o 
 -17   5   5     3489.66     3205.62    347.00 o 
 -16   5   5     2228.28     2337.18    183.34 o 
 -15   5   5     7219.68     7665.65    314.52 o 
 -14   5   5      888.45      969.28    121.20 o 
 -13   5   5    16069.56    16158.92    428.98 o 
 -12   5   5      561.45      618.93     89.74 o 
 -11   5   5     2763.68     2702.24    137.16 o 
 -10   5   5     8816.77     9128.83    251.30 o 
  -9   5   5     7165.44     7610.72    326.54 o 
  -8   5   5    15539.98    15467.34    315.15 o 
  -7   5   5    73832.86    74369.76   1220.41 o 
  -6   5   5    15891.72    15865.55    252.30 o 
  -5   5   5    36907.45    37382.42    575.91 o 
  -4   5   5    91723.31    94397.10   1279.94 o 
  -3   5   5    39304.85    39892.35    633.79 o 
  -2   5   5     2322.31     2428.31     65.00 o 
  -1   5   5    62264.37    64768.66   1266.95 o 
   0   5   5     1083.15     1234.78     57.79 o 
   1   5   5    70838.34    74495.09   1263.11 o 
   2   5   5     2531.21     2632.00     71.22 o 
   3   5   5    43139.31    43642.57    651.29 o 
   4   5   5    87267.91    87723.20   1318.94 o 
   5   5   5    36173.61    36789.09    679.59 o 
   6   5   5    14506.78    14318.46    319.18 o 
   7   5   5    74559.65    70417.35   1630.61 o 
   8   5   5    16730.17    15822.83    342.76 o 
   9   5   5     7409.58     7441.55    198.38 o 
  10   5   5     8143.85     8200.81    215.28 o 
  11   5   5     2744.43     2787.32    108.76 o 
  12   5   5      721.59      899.34     95.62 o 
  13   5   5    16181.54    15699.49    448.35 o 
  14   5   5      954.78      999.49    119.93 o 
  15   5   5     7451.36     7266.07    288.60 o 
  16   5   5     2451.46     2488.95    224.10 o 
  17   5   5     3291.89     3360.39    233.77 o 
 -17   6   5       47.15      108.10    209.12 o 
 -16   6   5     1784.65     1856.51    171.29 o 
 -15   6   5     4329.80     4707.99    245.33 o 
 -14   6   5     4088.78     4120.33    201.16 o 
 -13   6   5     4926.75     4911.51    195.57 o 
 -12   6   5     6362.67     6177.19    212.33 o 
 -11   6   5    20971.83    20698.71    493.31 o 
 -10   6   5    13052.21    12929.56    338.79 o 
  -9   6   5    28517.58    28095.79    456.11 o 
  -8   6   5    16889.09    17133.41    327.44 o 
  -7   6   5     2444.62     2498.50     65.55 o 
  -6   6   5     3717.84     3811.64     91.94 o 
  -5   6   5    84279.86    85116.55   1233.36 o 
  -4   6   5     8727.33     9188.52    136.15 o 
  -3   6   5     1701.41     1750.87     55.02 o 
  -2   6   5    53848.67    54879.63    834.69 o 
  -1   6   5    28164.84    29704.98    505.00 o 
   0   6   5    40284.96    39052.34    646.39 o 
   1   6   5    30340.92    32263.29    493.44 o 
   2   6   5    54083.60    55567.68    753.72 o 
   3   6   5     3080.83     3280.82    230.16 o 
   4   6   5     8499.12     8912.48    158.47 o 
   5   6   5    84773.05    85486.60   1303.90 o 
   6   6   5     3610.44     3680.70    120.89 o 
   7   6   5     2499.16     2282.29    143.83 o 
   8   6   5    18987.25    18742.80    356.92 o 
   9   6   5    26596.23    26055.73    557.80 o 
  10   6   5    13002.41    13185.60    310.85 o 
  11   6   5    21169.98    20315.14    482.39 o 
  12   6   5     6770.99     6553.40    227.27 o 
  13   6   5     4565.31     4486.64    243.35 o 
  14   6   5     4151.69     4101.54    272.16 o 
  15   6   5     4264.43     3933.16    228.25 o 
  16   6   5     1719.69     1569.69    153.45 o 
  17   6   5       41.82      -20.51    100.13 o 
 -17   7   5     1964.52     1890.56    215.77 o 
 -16   7   5     1029.01      880.00    172.09 o 
 -15   7   5     8270.86     8317.56    297.24 o 
 -14   7   5     1842.00     1848.28    146.70 o 
 -13   7   5     3179.50     3294.00    169.41 o 
 -12   7   5      183.34      263.63     60.99 o 
 -11   7   5     5560.57     5708.74    185.44 o 
 -10   7   5    19416.73    19043.40    410.60 o 
  -9   7   5    17517.09    17279.18    356.85 o 
  -8   7   5    12131.20    12122.42    253.37 o 
  -7   7   5    17737.79    17909.11    312.25 o 
  -6   7   5    23058.65    23119.18    417.13 o 
  -5   7   5    70660.48    70730.02   1118.56 o 
  -4   7   5    69523.52    70600.66    929.83 o 
  -3   7   5   104286.55   106505.06   1563.39 o 
  -2   7   5    15753.37    15954.56    254.90 o 
  -1   7   5    18379.31    18810.25    262.74 o 
   0   7   5   115496.48   120550.64   1753.91 o 
   1   7   5    15315.67    15700.38    274.50 o 
   2   7   5    17522.75    17762.38    241.64 o 
   3   7   5   107714.47   109925.34   1458.61 o 
   4   7   5    70405.94    73006.98   1047.94 o 
   5   7   5    68158.95    68457.72   1302.42 o 
   6   7   5    19367.77    19547.48    512.93 o 
   7   7   5    18748.31    18207.78    348.26 o 
   8   7   5    11485.11    11436.83    245.30 o 
   9   7   5    18795.80    18043.77    368.50 o 
  10   7   5    19474.66    18528.72    423.54 o 
  11   7   5     5825.67     5549.70    189.14 o 
  12   7   5      179.39      206.84     65.96 o 
  13   7   5     3823.28     3718.41    343.57 o 
  14   7   5     1985.56     1870.26    185.57 o 
  15   7   5     8054.54     7922.30    302.00 o 
  16   7   5     1234.38     1183.25    137.40 o 
  17   7   5     2259.18     2369.33    173.21 o 
 -17   8   5       69.24       43.19    146.81 o 
 -16   8   5      508.32      445.28    158.08 o 
 -15   8   5     2176.36     1928.73    175.57 o 
 -14   8   5     1213.89     1269.30     94.53 o 
 -13   8   5     5642.04     5447.13    175.67 o 
 -12   8   5    28747.68    29011.31    647.51 o 
 -11   8   5     3295.79     3373.99    157.14 o 
 -10   8   5     5557.85     5614.07    184.64 o 
  -9   8   5     7605.33     7719.95    212.93 o 
  -8   8   5    18268.40    18438.96    362.47 o 
  -7   8   5    12969.67    12342.87    225.53 o 
  -6   8   5    24748.18    25169.81    471.45 o 
  -5   8   5    11402.49    11430.25    284.73 o 
  -4   8   5    16272.99    16363.63    253.10 o 
  -3   8   5     3875.81     4080.56     86.87 o 
  -2   8   5    25282.78    25443.21    346.25 o 
  -1   8   5     8887.03     8847.37    143.64 o 
   0   8   5   100931.31   100964.20   1356.44 o 
   1   8   5     9193.71     8925.87    144.67 o 
   2   8   5    23025.66    23292.82    324.05 o 
   3   8   5     3716.45     3826.48     82.97 o 
   4   8   5    16067.25    16338.09    255.92 o 
   5   8   5    13897.89    14510.25    259.57 o 
   6   8   5    24450.46    24518.33    533.47 o 
   7   8   5    12117.58    11683.11    250.54 o 
   8   8   5    17642.75    17452.80    347.17 o 
   9   8   5     8847.62     9015.43    208.90 o 
  10   8   5     5860.26     5962.70    187.10 o 
  11   8   5     3371.91     3190.79    144.94 o 
  12   8   5    30430.33    29319.74    620.94 o 
  13   8   5     5189.52     4870.12    198.89 o 
  14   8   5     1283.31     1308.14    195.49 o 
  15   8   5     2195.10     1878.87    197.94 o 
  16   8   5      407.97      353.77    113.81 o 
  17   8   5       51.18      117.86    108.23 o 
 -16   9   5     1601.67     1410.71    166.80 o 
 -15   9   5     4916.17     5062.67    224.63 o 
 -14   9   5     2376.39     2522.58    141.62 o 
 -13   9   5     7737.91     7734.47    221.31 o 
 -12   9   5      307.78      340.17     71.57 o 
 -11   9   5    17556.07    17724.01    361.08 o 
 -10   9   5     1863.21     1930.67     92.37 o 
  -9   9   5    17891.60    18031.95    372.70 o 
  -8   9   5    12785.63    12761.25    278.10 o 
  -7   9   5    18926.59    18291.60    337.25 o 
  -6   9   5     5151.70     5189.54    119.63 o 
  -5   9   5    47974.29    48204.17    762.36 o 
  -4   9   5     3438.87     3644.76     94.58 o 
  -3   9   5   107548.66   108287.16   1505.55 o 
  -2   9   5    10296.79    10382.50    173.76 o 
  -1   9   5    15325.76    15496.24    227.55 o 
   0   9   5       53.58      116.56     29.71 o 
   1   9   5    14363.33    14375.09    209.80 o 
   2   9   5    11833.05    11730.17    165.22 o 
   3   9   5   107304.03   109528.92   1471.01 o 
   4   9   5     3668.64     4046.67    126.10 o 
   5   9   5    48850.80    49939.05    826.92 o 
   6   9   5     4114.02     4088.45    129.58 o 
   7   9   5    21105.02    20629.35    373.74 o 
   8   9   5    12861.99    13117.45    291.70 o 
   9   9   5    18964.47    18802.61    385.49 o 
  10   9   5     1912.77     1927.46    112.22 o 
  11   9   5    16729.82    17058.20    405.16 o 
  12   9   5      238.51      359.40     81.58 o 
  13   9   5     6952.16     7007.60    213.78 o 
  14   9   5     2558.92     2559.15    201.53 o 
  15   9   5     5220.63     5261.21    224.20 o 
  16   9   5     1691.73     1600.16    151.10 o 
 -16  10   5      737.51      694.92    103.71 o 
 -15  10   5     2103.40     2144.92    134.29 o 
 -14  10   5     1349.42     1435.84    113.93 o 
 -13  10   5     2180.61     2061.54    130.09 o 
 -12  10   5    12224.31    12410.37    471.28 o 
 -11  10   5     1509.43     1486.49     87.45 o 
 -10  10   5     8128.93     8205.40    216.90 o 
  -9  10   5    14401.87    14149.02    299.51 o 
  -8  10   5    17274.74    17174.84    308.39 o 
  -7  10   5    10206.38     9720.83    190.42 o 
  -6  10   5     2809.14     2917.26     99.10 o 
  -5  10   5    21543.94    21310.23    326.16 o 
  -4  10   5    41120.51    40305.65    585.55 o 
  -3  10   5    11889.49    11704.06    201.34 o 
  -2  10   5    40076.85    39335.75    543.17 o 
  -1  10   5    48222.30    49085.61    627.02 o 
   0  10   5    42478.84    42136.69    546.40 o 
   1  10   5    47732.57    48597.88    607.32 o 
   2  10   5    36198.55    35670.10    469.51 o 
   3  10   5    12955.34    13068.63    198.62 o 
   4  10   5    42785.86    41190.89    644.24 o 
   5  10   5    22406.01    21863.22    381.16 o 
   6  10   5     3262.60     3475.43    100.16 o 
   7  10   5    11864.04    11582.59    249.73 o 
   8  10   5    17518.28    17082.71    366.01 o 
   9  10   5    14000.98    13366.67    306.27 o 
  10  10   5     7892.11     7920.33    228.38 o 
  11  10   5     1387.00     1263.90    102.61 o 
  12  10   5    11760.84    11496.49    385.14 o 
  13  10   5     1754.98     1740.45    111.27 o 
  14  10   5     1462.53     1251.12    135.31 o 
  15  10   5     2169.52     2218.04    154.09 o 
  16  10   5      768.74      862.29    136.01 o 
 -16  11   5     2213.75     2359.22    161.86 o 
 -15  11   5     2683.63     2870.63    156.79 o 
 -14  11   5     5859.06     5909.86    225.24 o 
 -13  11   5     7486.74     7923.69    247.48 o 
 -12  11   5     3790.14     3889.55    141.54 o 
 -11  11   5     4903.93     5027.48    200.32 o 
 -10  11   5     5888.35     5758.35    163.74 o 
  -9  11   5     4924.37     4875.95    148.22 o 
  -8  11   5     8238.40     8028.44    178.34 o 
  -7  11   5    30974.50    29973.45    485.94 o 
  -6  11   5    15070.36    15038.55    277.01 o 
  -5  11   5    31488.61    31136.28    468.27 o 
  -4  11   5    14247.21    13925.81    222.64 o 
  -3  11   5    13277.89    13684.62    206.95 o 
  -2  11   5     1450.03     1470.43     59.49 o 
  -1  11   5    41619.41    42294.41    536.42 o 
   0  11   5    32778.13    33288.12    438.92 o 
   1  11   5    42054.95    42655.00    535.19 o 
   2  11   5     1392.42     1489.89     52.54 o 
   3  11   5    10763.50    10959.67    202.87 o 
   4  11   5    11733.61    11522.22    231.62 o 
   5  11   5    33321.07    33034.20    544.25 o 
   6  11   5    14971.17    14625.10    295.86 o 
   7  11   5    31506.23    30650.79    593.70 o 
   8  11   5     9490.95     9607.11    241.33 o 
   9  11   5     4479.77     4532.40    168.67 o 
  10  11   5     5603.79     5341.51    177.07 o 
  11  11   5     4647.91     4708.54    177.94 o 
  12  11   5     3518.79     3307.89    153.89 o 
  13  11   5     7049.32     6952.23    222.02 o 
  14  11   5     5896.60     5602.56    283.81 o 
  15  11   5     2746.59     2652.40    169.71 o 
  16  11   5     2229.70     2735.18    188.79 o 
 -15  12   5     2274.05     2534.97    168.21 o 
 -14  12   5     2406.23     2440.62    147.58 o 
 -13  12   5     1152.55     1278.26    115.10 o 
 -12  12   5     2213.13     2257.19    119.60 o 
 -11  12   5      457.73      460.92     79.08 o 
 -10  12   5    19139.81    18992.69    477.51 o 
  -9  12   5     6248.69     6296.36    169.50 o 
  -8  12   5    11525.01    11468.86    244.78 o 
  -7  12   5     1152.31     1152.36     65.63 o 
  -6  12   5     2715.01     2809.62    103.59 o 
  -5  12   5     4386.12     4360.89    106.87 o 
  -4  12   5     8179.70     8137.71    155.30 o 
  -3  12   5    39646.25    39107.68    605.95 o 
  -2  12   5    35991.81    35666.84    515.50 o 
  -1  12   5    15249.62    15383.66    232.99 o 
   0  12   5    13688.31    13283.54    192.47 o 
   1  12   5    15376.55    15677.82    225.25 o 
   2  12   5    31373.04    31531.96    439.74 o 
   3  12   5    40914.01    40570.19    582.79 o 
   4  12   5     7858.86     7696.21    158.14 o 
   5  12   5     4828.53     4846.65    135.07 o 
   6  12   5     2587.01     2568.05    118.79 o 
   7  12   5     1618.93     1671.14     95.95 o 
   8  12   5    12378.77    12379.05    279.73 o 
   9  12   5     6383.72     6032.37    183.65 o 
  10  12   5    18424.22    17764.22    389.82 o 
  11  12   5      511.31      610.11     91.39 o 
  12  12   5     2353.07     2307.93    132.55 o 
  13  12   5     1215.00     1498.33    116.11 o 
  14  12   5     2132.63     2001.49    119.27 o 
  15  12   5     2132.92     2226.36    177.51 o 
 -15  13   5     3594.29     4038.42    213.01 o 
 -14  13   5     1443.51     1611.84    142.78 o 
 -13  13   5     8679.16     8896.45    299.29 o 
 -12  13   5     9288.71     9542.43    261.82 o 
 -11  13   5     1765.94     1776.23    110.51 o 
 -10  13   5     1151.71     1270.23     97.95 o 
  -9  13   5     3148.21     3040.48    121.20 o 
  -8  13   5     1167.66     1043.22     74.76 o 
  -7  13   5    43054.16    42433.11    756.70 o 
  -6  13   5     6528.92     6559.97    152.11 o 
  -5  13   5    25593.93    25195.53    418.47 o 
  -4  13   5     7464.80     7252.02    153.76 o 
  -3  13   5    14066.70    13881.25    235.53 o 
  -2  13   5     2826.74     2792.33     90.77 o 
  -1  13   5    56061.56    56142.16    796.81 o 
   0  13   5     7180.87     7485.80    130.73 o 
   1  13   5    58411.64    58789.30    719.95 o 
   2  13   5     3545.01     3639.40     86.86 o 
   3  13   5    13472.23    13023.83    246.65 o 
   4  13   5     7014.70     6924.92    151.14 o 
   5  13   5    25188.39    24927.70    467.84 o 
   6  13   5     6381.39     6206.18    165.11 o 
   7  13   5    45037.38    43427.21    819.44 o 
   8  13   5     1589.11     1508.27     99.00 o 
   9  13   5     2568.56     2501.89    125.20 o 
  10  13   5     1164.88     1194.95     95.48 o 
  11  13   5     1751.83     1966.75    123.01 o 
  12  13   5     9329.47     9234.13    264.22 o 
  13  13   5     7933.84     8317.10    252.66 o 
  14  13   5     1274.78     1212.32    118.17 o 
  15  13   5     3380.97     3556.43    220.98 o 
 -14  14   5     3046.19     3255.02    197.75 o 
 -13  14   5      676.98      787.57     93.76 o 
 -12  14   5      654.58      744.11     94.50 o 
 -11  14   5     2674.66     2647.55    132.13 o 
 -10  14   5    11411.67    11202.44    287.94 o 
  -9  14   5      617.52      677.79     78.29 o 
  -8  14   5     8520.81     8550.44    195.13 o 
  -7  14   5     1442.83     1528.38     84.11 o 
  -6  14   5      773.40      851.47     71.90 o 
  -5  14   5    19733.34    19711.55    344.53 o 
  -4  14   5      701.07      737.94     60.09 o 
  -3  14   5    23233.17    22662.76    357.65 o 
  -2  14   5    33599.61    33733.38    498.27 o 
  -1  14   5    30115.06    30405.49    482.94 o 
   0  14   5    11817.76    11872.52    198.42 o 
   1  14   5    31179.88    30926.71    426.22 o 
   2  14   5    30142.29    29851.76    473.76 o 
   3  14   5    21237.31    21132.70    357.19 o 
   4  14   5     1210.21     1213.65     64.95 o 
   5  14   5    20616.98    20221.19    387.14 o 
   6  14   5      795.06      788.02     73.66 o 
   7  14   5     1142.07     1079.14     92.26 o 
   8  14   5     7772.92     7821.45    218.71 o 
   9  14   5      840.56      877.50     89.79 o 
  10  14   5    11577.54    11381.27    277.01 o 
  11  14   5     2546.75     2535.27    140.38 o 
  12  14   5      690.79      673.47     98.52 o 
  13  14   5      666.98      672.61    107.55 o 
  14  14   5     2780.70     2756.24    166.09 o 
 -14  15   5     6728.22     7185.03    302.33 o 
 -13  15   5     2081.48     2294.38    142.90 o 
 -12  15   5     3643.02     3753.39    163.06 o 
 -11  15   5     1928.18     1960.29    119.63 o 
 -10  15   5    10296.50    10356.63    273.20 o 
  -9  15   5     4080.57     4233.19    148.05 o 
  -8  15   5     1099.63     1029.02     83.38 o 
  -7  15   5     7326.98     6969.02    198.63 o 
  -6  15   5     5055.51     5012.30    143.27 o 
  -5  15   5    11623.17    11761.73    212.17 o 
  -4  15   5    25566.72    25150.46    430.32 o 
  -3  15   5    12729.22    12706.83    221.59 o 
  -2  15   5     7222.60     7243.43    160.46 o 
  -1  15   5     8919.86     8979.47    183.76 o 
   0  15   5      988.32     1124.99     63.23 o 
   1  15   5    10211.22    10218.15    188.65 o 
   2  15   5     8540.07     8331.21    164.63 o 
   3  15   5    11333.77    11145.24    227.93 o 
   4  15   5    25549.16    25970.48    453.06 o 
   5  15   5    11309.97    11090.83    268.56 o 
   6  15   5     4327.27     4345.20    168.09 o 
   7  15   5     8236.77     8147.66    190.83 o 
   8  15   5     1134.68     1122.66     97.06 o 
   9  15   5     3629.25     3327.88    147.90 o 
  10  15   5    10043.10    10086.44    261.41 o 
  11  15   5     1899.39     2013.56    130.04 o 
  12  15   5     3648.82     3359.37    162.42 o 
  13  15   5     1789.65     1616.02    147.20 o 
  14  15   5     6211.35     6632.02    357.30 o 
 -13  16   5     1414.59     1670.75    134.16 o 
 -12  16   5     5074.86     5320.54    209.30 o 
 -11  16   5     4177.58     4483.52    176.28 o 
 -10  16   5     2907.07     3055.99    162.16 o 
  -9  16   5     1489.49     1721.00    131.56 o 
  -8  16   5      589.99      685.27     81.60 o 
  -7  16   5      573.90      650.12     79.61 o 
  -6  16   5     9157.22     9141.87    233.05 o 
  -5  16   5    20092.91    19286.62    320.61 o 
  -4  16   5     2258.98     2273.44     86.40 o 
  -3  16   5     4156.60     4067.23    114.52 o 
  -2  16   5     6981.07     7006.65    164.73 o 
  -1  16   5    41452.32    40507.96    648.84 o 
   0  16   5     5470.88     5273.29    129.60 o 
   1  16   5    40040.96    39453.93    680.11 o 
   2  16   5     7855.09     7867.97    178.26 o 
   3  16   5     3990.55     3872.51    137.74 o 
   4  16   5     2107.03     1901.94     85.13 o 
   5  16   5    19786.12    18589.21    429.38 o 
   6  16   5     9708.71     9562.29    238.36 o 
   7  16   5      606.32      742.03     78.62 o 
   8  16   5      611.57      542.54     87.71 o 
   9  16   5     1831.47     2081.81    120.38 o 
  10  16   5     3211.38     3289.79    146.84 o 
  11  16   5     4105.88     4049.10    156.29 o 
  12  16   5     4549.33     4485.60    225.17 o 
  13  16   5     1203.24     1416.44    144.79 o 
 -13  17   5      296.11      362.66    122.56 o 
 -12  17   5      778.98      761.35    134.74 o 
 -11  17   5     4072.96     4179.22    206.13 o 
 -10  17   5     3043.53     3042.25    164.76 o 
  -9  17   5    10375.49    10312.27    343.79 o 
  -8  17   5      338.15      355.76     72.59 o 
  -7  17   5      958.38      935.72     87.95 o 
  -6  17   5    11255.87    11144.11    271.14 o 
  -5  17   5     4474.55     4354.55    117.03 o 
  -4  17   5     6667.60     6650.08    148.04 o 
  -3  17   5    42464.32    42348.09    630.14 o 
  -2  17   5     2736.26     2875.23    106.26 o 
  -1  17   5       14.48      -13.31     53.60 o 
   0  17   5      409.03      402.70     70.23 o 
   1  17   5       14.58       75.85     59.00 o 
   2  17   5     3377.58     3349.56    122.76 o 
   3  17   5    43246.58    43006.65    771.94 o 
   4  17   5     5883.62     5848.23    175.89 o 
   5  17   5     4464.85     4126.04    152.52 o 
   6  17   5    11518.86    11271.00    271.42 o 
   7  17   5      957.66      892.19     84.93 o 
   8  17   5      354.96      415.07     93.96 o 
   9  17   5    10193.15    10001.95    310.64 o 
  10  17   5     3208.04     3322.12    149.35 o 
  11  17   5     4042.11     4261.82    173.47 o 
  12  17   5      872.51     1018.36    132.42 o 
  13  17   5      337.04      623.31    124.46 o 
 -12  18   5     5712.48     6366.04    292.11 o 
 -11  18   5     1604.33     1746.02    170.00 o 
 -10  18   5      714.03      901.97     99.84 o 
  -9  18   5     2940.98     3130.39    151.40 o 
  -8  18   5       21.57       48.21     68.16 o 
  -7  18   5     1037.47     1098.81     94.54 o 
  -6  18   5     8315.00     8222.02    220.21 o 
  -5  18   5     5079.30     5041.93    137.21 o 
  -4  18   5     3346.19     3347.72    106.89 o 
  -3  18   5     3447.27     3331.64    136.18 o 
  -2  18   5     1841.38     1779.34     84.31 o 
  -1  18   5    30405.67    30036.44    496.90 o 
   0  18   5      664.21      666.02     81.29 o 
   1  18   5    29593.63    29031.47    553.04 o 
   2  18   5     2414.09     2468.08    122.09 o 
   3  18   5     4088.06     3896.38    133.33 o 
   4  18   5     3010.42     2785.61    120.97 o 
   5  18   5     5413.31     5290.90    185.71 o 
   6  18   5     7798.99     7774.79    218.33 o 
   7  18   5      936.67      946.01     89.76 o 
   8  18   5        2.61       34.59     87.81 o 
   9  18   5     2976.70     2986.61    158.42 o 
  10  18   5      522.28      502.55    124.86 o 
  11  18   5     1758.56     2025.20    203.47 o 
  12  18   5     5894.47     6108.42    434.78 o 
 -11  19   5     1621.44     1748.52    172.30 o 
 -10  19   5      979.29     1069.16    203.91 o 
  -9  19   5     5079.95     5169.89    217.73 o 
  -8  19   5     4787.91     4685.09    163.85 o 
  -7  19   5      340.12      238.01     79.37 o 
  -6  19   5     8957.06     9110.69    245.76 o 
  -5  19   5     1720.44     1762.38     87.59 o 
  -4  19   5     2989.94     2985.95    110.24 o 
  -3  19   5    11930.92    11952.98    243.09 o 
  -2  19   5     4695.08     4715.08    137.11 o 
  -1  19   5     2802.54     2957.95    126.84 o 
   0  19   5     6968.80     7202.00    191.51 o 
   1  19   5     2553.28     2549.83    127.60 o 
   2  19   5     4294.28     4296.56    170.49 o 
   3  19   5    12658.82    12429.01    290.35 o 
   4  19   5     2611.58     2568.18    138.79 o 
   5  19   5     1927.40     1967.35    133.90 o 
   6  19   5     9721.19     9940.05    269.94 o 
   7  19   5      376.06      347.47     76.32 o 
   8  19   5     4777.06     5000.00    198.65 o 
   9  19   5     5400.05     5275.93    272.94 o 
  10  19   5      927.32      965.73    155.79 o 
  11  19   5     1565.67     1436.45    177.15 o 
 -10  20   5     4091.09     4150.64    248.86 o 
  -9  20   5     4307.80     4232.21    250.15 o 
  -8  20   5     1449.41     1495.69    115.60 o 
  -7  20   5     2205.14     2175.01    166.38 o 
  -6  20   5      614.15      726.13    104.03 o 
  -5  20   5     7433.78     7415.80    191.57 o 
  -4  20   5     1694.37     1750.22     95.51 o 
  -3  20   5     8002.97     7897.77    222.84 o 
  -2  20   5     1726.29     1757.16    101.82 o 
  -1  20   5    19323.12    19042.82    397.73 o 
   0  20   5      316.52      429.22     75.46 o 
   1  20   5    17936.85    17559.38    369.25 o 
   2  20   5     1849.02     1760.99    126.63 o 
   3  20   5     8175.98     8044.62    219.52 o 
   4  20   5     1396.05     1365.60    114.05 o 
   5  20   5     7601.38     7382.86    251.93 o 
   6  20   5      657.46      711.07    101.62 o 
   7  20   5     2478.18     2664.54    145.27 o 
   8  20   5     1840.80     2109.51    169.08 o 
   9  20   5     4326.88     4277.23    259.65 o 
  10  20   5     4027.25     3880.40    330.43 o 
  -9  21   5      333.94      222.15    138.07 o 
  -8  21   5     4554.03     4856.87    210.70 o 
  -7  21   5     8545.36     8608.95    276.57 o 
  -6  21   5     1245.48     1287.18    118.17 o 
  -5  21   5     4755.00     5025.10    157.39 o 
  -4  21   5     3765.94     3793.56    141.45 o 
  -3  21   5     1375.97     1440.37    105.81 o 
  -2  21   5     3004.32     3016.40    139.33 o 
  -1  21   5    13035.99    12739.43    298.87 o 
   0  21   5     2629.91     2688.06    122.14 o 
   1  21   5    12522.99    12338.53    280.15 o 
   2  21   5     3281.89     3307.00    163.69 o 
   3  21   5     1679.78     1662.28    131.42 o 
   4  21   5     3824.65     3912.77    187.66 o 
   5  21   5     4844.53     4818.10    208.15 o 
   6  21   5     1281.39     1249.04    146.53 o 
   7  21   5     8338.69     8709.57    298.20 o 
   8  21   5     4211.75     4428.92    323.97 o 
   9  21   5      491.14      368.43    176.46 o 
  -8  22   5     4046.97     4577.00    206.86 o 
  -7  22   5      419.88      443.21    110.46 o 
  -6  22   5     2114.10     2109.15    145.94 o 
  -5  22   5      468.69      410.46    146.97 o 
  -4  22   5      161.15      191.95     84.73 o 
  -3  22   5     9045.42     8946.54    338.64 o 
  -2  22   5     2349.96     2183.92    151.09 o 
  -1  22   5     5600.19     5416.14    191.09 o 
   0  22   5       79.24       24.66     77.25 o 
   1  22   5     5059.19     4923.22    164.46 o 
   2  22   5     2721.66     2786.58    172.27 o 
   3  22   5     8914.93     9326.41    350.09 o 
   4  22   5      178.34      228.86    117.99 o 
   5  22   5      322.05      235.35    143.99 o 
   6  22   5     1723.72     1903.77    196.76 o 
   7  22   5      503.92      578.82    107.65 o 
   8  22   5     4222.93     4683.73    396.06 o 
  -6  23   5      142.92      256.70    121.28 o 
  -5  23   5     4087.10     4320.77    348.99 o 
  -4  23   5     7493.02     7627.01    567.59 o 
  -3  23   5     2171.61     2245.19    312.44 o 
  -2  23   5     2266.63     2196.94    205.40 o 
  -1  23   5     7435.65     8194.96    343.24 o 
   0  23   5      103.04       49.86    110.70 o 
   1  23   5     7062.42     7220.41    469.08 o 
   2  23   5     2219.61     2250.54    235.36 o 
   3  23   5     2556.53     2546.32    313.49 o 
   4  23   5     8203.81     7953.56    536.77 o 
   5  23   5     3759.31     3349.16    347.71 o 
   6  23   5       75.55      139.02    161.84 o 
  -3  24   5     3656.66     3829.49    298.52 o 
  -2  24   5      408.18      305.61    136.31 o 
  -1  24   5     5822.11     5861.44    324.46 o 
   0  24   5      897.07      981.41    136.53 o 
   1  24   5     5906.37     5990.12    264.55 o 
   2  24   5      578.28      812.26    232.36 o 
   3  24   5     3612.24     3352.13    364.04 o 
   0   0   6    39682.91    38802.93   1197.08 o 
   1   0   6   117208.31   114561.02   2626.35 o 
   2   0   6    90340.23    94439.76   1812.21 o 
   4   0   6   138334.55   141200.33   2108.54 o 
   5   0   6     4711.29     4856.10    109.11 o 
   6   0   6    12067.65    12512.75    269.14 o 
   7   0   6    45890.55    47107.08    838.62 o 
   8   0   6     2781.81     2733.64     89.62 o 
   9   0   6     2506.92     2605.10     93.24 o 
  10   0   6    38124.63    37834.82    665.84 o 
  11   0   6      957.05     1005.11     63.99 o 
  12   0   6     1580.63     1689.74     94.08 o 
  13   0   6     5998.90     6153.03    257.95 o 
  14   0   6     1901.41     1795.67    109.37 o 
  15   0   6     3268.89     3151.37    215.14 o 
  16   0   6     5756.61     5675.51    211.14 o 
  17   0   6      806.42      721.74    114.42 o 
 -17   1   6     4045.53     3935.34    361.08 o 
 -16   1   6     1693.67     1551.98    118.99 o 
 -15   1   6     2639.17     2578.67    133.12 o 
 -14   1   6     4062.55     3901.75    161.02 o 
 -13   1   6    13218.35    12739.61    306.30 o 
 -12   1   6    15908.82    15411.09    468.32 o 
 -11   1   6    16339.65    16575.04    404.74 o 
 -10   1   6     3760.70     3736.04    138.00 o 
  -9   1   6       44.67      178.08     52.96 o 
  -8   1   6    52228.20    52048.61   1009.45 o 
  -7   1   6     3829.62     3766.20    124.89 o 
  -6   1   6     8018.32     7934.70    210.60 o 
  -5   1   6    51724.59    53626.98    997.96 o 
  -4   1   6    16481.94    17664.52    283.04 o 
  -3   1   6    21784.19    22577.73    420.62 o 
  -2   1   6    21135.77    22382.74    457.71 o 
  -1   1   6    65812.98    67480.14   1427.58 o 
   0   1   6    24198.57    24285.59    588.28 o 
   1   1   6    68524.05    64724.82   1386.92 o 
   2   1   6    19447.52    20500.35    521.34 o 
   3   1   6    20985.20    19956.69   1078.75 o 
   4   1   6    17084.89    17413.06    361.96 o 
   5   1   6    58854.27    59073.05   1059.76 o 
   6   1   6     9170.10     9027.40    243.47 o 
   7   1   6     4375.29     4498.49    122.92 o 
   8   1   6    52984.81    53278.38    996.74 o 
   9   1   6       19.56       95.56     35.57 o 
  10   1   6     2952.33     2957.51     97.43 o 
  11   1   6    16038.05    16255.82    419.49 o 
  12   1   6    16016.59    15916.95    406.82 o 
  13   1   6    12451.96    12075.92    338.96 o 
  14   1   6     4413.92     4304.23    168.87 o 
  15   1   6     2592.96     2624.88    136.92 o 
  16   1   6     1872.06     1661.62    134.93 o 
  17   1   6     3925.81     3779.87    197.88 o 
 -17   2   6     3781.18     3683.63    274.97 o 
 -16   2   6     1180.00     1207.70    177.39 o 
 -15   2   6     3913.60     3679.26    236.79 o 
 -14   2   6     1187.36      875.80    129.08 o 
 -13   2   6     8094.49     8255.33    274.62 o 
 -12   2   6     6085.57     6412.04    359.39 o 
 -11   2   6     1913.35     2149.24    115.61 o 
 -10   2   6     8154.13     8063.42    225.58 o 
  -9   2   6     5709.15     6141.19    180.67 o 
  -8   2   6    11881.69    12186.42    279.33 o 
  -7   2   6    74387.82    76450.86   1649.54 o 
  -6   2   6    32158.91    31850.48    898.23 o 
  -5   2   6    33869.88    34995.76    573.96 o 
  -4   2   6    81351.30    83920.59   1137.23 o 
  -3   2   6   144310.05   148559.97   2209.92 o 
  -2   2   6   111940.92   116155.75   2391.11 o 
  -1   2   6    64085.13    66845.99   1271.70 o 
   0   2   6   123726.65   129843.70   2210.67 o 
   1   2   6    61760.19    62476.76   1515.45 o 
   2   2   6   113256.71   115257.44   2991.58 o 
   3   2   6   136086.14   135850.94   3230.83 o 
   4   2   6    75920.10    77177.40   1543.68 o 
   5   2   6    34750.37    35515.92    553.53 o 
   6   2   6    32364.25    33382.21    565.86 o 
   7   2   6    69000.38    70247.04   1480.47 o 
   8   2   6    12148.27    12235.93    241.55 o 
   9   2   6     4556.58     4854.76    121.66 o 
  10   2   6     7285.35     7054.12    204.10 o 
  11   2   6     1525.70     1512.31     92.27 o 
  12   2   6     6975.87     6998.03    219.50 o 
  13   2   6     7929.08     8302.11    368.69 o 
  14   2   6     1088.95     1197.68    100.73 o 
  15   2   6     4057.56     4057.93    172.64 o 
  16   2   6     1450.03     1573.64    181.49 o 
  17   2   6     3855.08     3771.76    202.91 o 
 -17   3   6     4546.36     4423.68    299.37 o 
 -16   3   6     1987.27     2115.26    217.20 o 
 -15   3   6    14237.00    13997.64    581.12 o 
 -14   3   6      730.68      896.18    181.15 o 
 -13   3   6     3596.88     3700.19    156.04 o 
 -12   3   6    19357.88    19506.16    498.93 o 
 -11   3   6     6487.96     6100.72    212.31 o 
 -10   3   6    25820.91    26276.38    618.39 o 
  -9   3   6    16038.40    15459.65    384.94 o 
  -8   3   6    19194.00    18881.52    452.20 o 
  -7   3   6     8521.54     8727.10    197.92 o 
  -6   3   6    17427.84    17928.09    324.83 o 
  -5   3   6    19125.32    19374.20    305.22 o 
  -4   3   6     7879.68     8676.42    138.22 o 
  -3   3   6    46723.74    47384.29    781.86 o 
  -2   3   6    29441.48    29806.40    604.73 o 
   0   3   6    47388.86    50546.00    936.89 o 
   1   3   6     6172.57     6424.15    149.37 o 
   2   3   6    30788.35    31499.24    733.00 o 
   3   3   6    51347.65    51223.70    837.86 o 
   4   3   6     8008.45     8528.85    246.77 o 
   5   3   6    18517.66    18650.90    345.45 o 
   6   3   6    16735.86    16927.04    322.09 o 
   7   3   6     7170.47     7346.42    160.60 o 
   8   3   6    17649.14    17090.34    396.04 o 
   9   3   6    14811.02    14379.38    299.08 o 
  10   3   6    25015.17    24338.99    507.46 o 
  11   3   6     6552.50     6713.72    194.48 o 
  12   3   6    19820.71    19233.29    450.73 o 
  13   3   6     3163.81     2987.17    151.88 o 
  14   3   6      788.99      859.27     98.50 o 
  15   3   6    14083.76    13636.67    430.94 o 
  16   3   6     1989.54     1791.40    144.47 o 
  17   3   6     4783.33     4918.72    237.36 o 
 -17   4   6     1834.85     1818.41    213.79 o 
 -16   4   6     1042.09     1133.01    178.34 o 
 -15   4   6     3936.78     4002.67    224.73 o 
 -14   4   6    15907.72    15830.92    525.45 o 
 -13   4   6     1575.65     1654.48    115.27 o 
 -12   4   6     4548.75     4419.67    181.03 o 
 -11   4   6     2058.39     2095.02    119.42 o 
 -10   4   6     3141.78     3388.57    194.13 o 
  -9   4   6      929.02     1210.29    113.96 o 
  -8   4   6    48713.66    49352.37   1083.42 o 
  -7   4   6    10370.78    11097.20    217.99 o 
  -6   4   6    53208.65    54005.29    851.43 o 
  -5   4   6    58229.08    57553.60    922.66 o 
  -4   4   6    54655.11    56576.03    740.35 o 
  -3   4   6    39021.90    40222.32    618.89 o 
  -2   4   6    68164.13    70035.24   1305.29 o 
  -1   4   6    19312.73    20042.40    382.91 o 
   0   4   6   227979.84   233370.27   4235.73 o 
   1   4   6    19475.76    19918.70    392.29 o 
   2   4   6    74688.13    74389.94   1303.36 o 
   3   4   6    32252.08    32364.20    592.46 o 
   4   4   6    51258.13    52089.09    925.21 o 
   5   4   6    61134.11    60375.49   1227.95 o 
   6   4   6    54946.02    52512.79   1496.13 o 
   7   4   6     9899.26     9812.27    311.27 o 
   8   4   6    52320.50    51416.27    919.43 o 
   9   4   6      615.20      691.99     67.17 o 
  10   4   6     3208.14     3225.06    120.93 o 
  11   4   6     2139.29     2293.05    114.19 o 
  12   4   6     4631.73     4691.60    165.58 o 
  13   4   6     1631.51     1633.22    115.91 o 
  14   4   6    15939.07    15651.37    481.80 o 
  15   4   6     3839.35     3636.92    199.42 o 
  16   4   6     1077.49     1285.55    136.50 o 
  17   4   6     1776.49     1945.02    159.59 o 
 -17   5   6     3652.48     3866.60    282.81 o 
 -16   5   6      745.30      954.44    144.76 o 
 -15   5   6    13859.83    14119.45    474.53 o 
 -14   5   6      374.70      511.36    105.62 o 
 -13   5   6     2624.43     2709.00    162.61 o 
 -12   5   6     4979.34     4750.66    191.84 o 
 -11   5   6    11203.34    11227.17    307.27 o 
 -10   5   6    15149.87    15139.85    471.96 o 
  -9   5   6    22893.50    22575.48    530.01 o 
  -8   5   6     1179.17     1425.76     72.23 o 
  -7   5   6    20890.99    20841.50    345.42 o 
  -6   5   6    13899.47    14379.67    256.82 o 
  -5   5   6    36614.84    37797.79    553.62 o 
  -4   5   6    13415.15    13716.61    200.60 o 
  -3   5   6    13999.18    13783.53    226.16 o 
  -2   5   6    46035.15    48764.73    765.53 o 
  -1   5   6    85536.80    87534.76   1387.33 o 
   0   5   6      595.92      694.05     46.33 o 
   1   5   6    93705.76    96449.05   1549.29 o 
   2   5   6    48144.52    51057.20    714.39 o 
   3   5   6    10174.69     9981.65    206.49 o 
   4   5   6    12902.42    12702.70    231.60 o 
   5   5   6    35142.42    35836.21    734.64 o 
   6   5   6    15186.09    15174.20    375.48 o 
   7   5   6    18941.09    18101.98    544.25 o 
   8   5   6     1392.92     1480.43     64.14 o 
   9   5   6    23809.31    23117.84    478.93 o 
  10   5   6    15298.86    14556.01    355.34 o 
  11   5   6    11462.85    11662.17    270.81 o 
  12   5   6     5648.89     5687.89    182.29 o 
  13   5   6     2531.90     2632.28    148.48 o 
  14   5   6      475.77      606.80    111.01 o 
  15   5   6    13508.25    13016.73    453.70 o 
  16   5   6      692.28      664.91    125.08 o 
  17   5   6     3689.42     3777.54    216.02 o 
 -17   6   6     2808.45     2911.46    336.60 o 
 -16   6   6     3366.96     3579.22    222.61 o 
 -15   6   6     1379.26     1429.29    157.19 o 
 -14   6   6    10336.82    10571.09    344.40 o 
 -13   6   6     2113.11     1976.56    146.91 o 
 -12   6   6     1965.53     1926.47    127.53 o 
 -11   6   6    14922.08    14421.42    367.79 o 
 -10   6   6      593.03      570.40     81.54 o 
  -9   6   6    18033.35    18070.51    345.49 o 
  -8   6   6    37993.61    38151.95    653.56 o 
  -7   6   6    15004.25    14881.34    257.58 o 
  -6   6   6    65252.51    67079.91   1012.38 o 
  -5   6   6    29882.03    30401.29    482.05 o 
  -4   6   6    56767.68    58235.04    800.10 o 
  -3   6   6    46619.68    47090.29    724.37 o 
  -2   6   6   106664.73   109730.38   1681.05 o 
  -1   6   6    32497.41    33974.54    512.78 o 
   0   6   6    15487.92    15155.72    254.80 o 
   1   6   6    31134.06    31959.60    523.95 o 
   2   6   6   102697.41   104798.70   1437.76 o 
   3   6   6    46001.68    46849.47    644.96 o 
   4   6   6    59885.35    60785.18    842.68 o 
   5   6   6    30407.42    30994.63    495.40 o 
   6   6   6    63266.02    64111.33   1461.71 o 
   7   6   6    11999.30    11719.86    316.29 o 
   8   6   6    38315.43    37346.46    701.09 o 
   9   6   6    16224.71    16059.40    374.80 o 
  10   6   6      575.55      601.03     71.94 o 
  11   6   6    14463.71    14202.58    325.53 o 
  12   6   6     1652.94     1631.61    128.27 o 
  13   6   6     2382.48     2489.62    144.90 o 
  14   6   6    10449.20    10419.44    419.32 o 
  15   6   6     1226.50     1204.85    129.90 o 
  16   6   6     3237.67     3071.54    200.00 o 
  17   6   6     2616.69     2351.94    206.37 o 
 -17   7   6     1953.16     1992.48    221.35 o 
 -16   7   6     2684.48     2523.18    198.51 o 
 -15   7   6     1943.28     2202.82    159.36 o 
 -14   7   6      905.72      946.52    123.03 o 
 -13   7   6    13212.65    12684.44    400.59 o 
 -12   7   6    10205.32     9997.60    299.63 o 
 -11   7   6    17529.88    17843.09    376.28 o 
 -10   7   6     4708.35     4596.36    151.51 o 
  -9   7   6    16916.41    16538.73    337.30 o 
  -8   7   6     2635.10     2616.78     82.03 o 
  -7   7   6    15079.84    15103.26    278.94 o 
  -6   7   6    54547.90    52930.07    906.79 o 
  -5   7   6     6912.65     7008.80    161.73 o 
  -4   7   6     8429.75     8576.57    148.21 o 
  -3   7   6     2761.83     2886.32     75.11 o 
  -2   7   6    22809.40    23098.79    375.17 o 
  -1   7   6    72313.80    74118.47   1006.07 o 
   0   7   6     2431.57     2633.32     73.49 o 
   1   7   6    74190.70    75656.03   1103.40 o 
   2   7   6    27273.17    28314.18    370.40 o 
   3   7   6     2243.72     2440.90     64.28 o 
   4   7   6     8932.61     9202.18    161.88 o 
   5   7   6     5805.35     5946.67    149.90 o 
   6   7   6    55656.05    54219.01   1029.43 o 
   7   7   6    14391.68    13983.75    293.32 o 
   8   7   6     2798.54     2904.64    105.35 o 
   9   7   6    16864.56    16691.20    326.15 o 
  10   7   6     5330.21     5298.48    157.95 o 
  11   7   6    16356.66    15387.83    383.14 o 
  12   7   6    10687.72     9775.74    258.45 o 
  13   7   6    14091.27    13304.13    562.28 o 
  14   7   6      894.18      835.44    106.40 o 
  15   7   6     1949.29     1953.29    150.91 o 
  16   7   6     2696.20     2402.01    178.76 o 
  17   7   6     1816.44     1996.07    165.39 o 
 -17   8   6      734.03      787.93    267.55 o 
 -16   8   6     5334.35     5037.74    480.29 o 
 -15   8   6      278.47      304.08    110.62 o 
 -14   8   6     6294.10     6554.78    210.18 o 
 -13   8   6      813.68      768.34     81.91 o 
 -12   8   6     1473.19     1638.72    116.21 o 
 -11   8   6     3731.37     3782.40    141.26 o 
 -10   8   6    32924.93    32973.04    615.46 o 
  -9   8   6    14973.91    14776.03    321.24 o 
  -8   8   6     6453.28     6553.13    139.22 o 
  -7   8   6     1293.48     1468.54     61.75 o 
  -6   8   6    35582.18    35237.73    586.52 o 
  -5   8   6     2178.63     2171.13     80.31 o 
  -4   8   6    96821.22    96696.68   1436.25 o 
  -3   8   6    47977.34    48534.64    693.16 o 
  -2   8   6   110432.34   112867.77   1484.22 o 
  -1   8   6    10175.45    10202.71    158.09 o 
   0   8   6       15.45       92.38     26.71 o 
   1   8   6     9431.01     9415.62    152.90 o 
   2   8   6   107332.25   109482.61   1392.74 o 
   3   8   6    47848.40    49297.42    677.28 o 
   4   8   6   101568.80   101144.93   1497.47 o 
   5   8   6     2105.71     2129.66     75.85 o 
   6   8   6    35572.57    35814.31    634.46 o 
   7   8   6     1309.53     1367.08     79.86 o 
   8   8   6     6986.65     6782.10    168.29 o 
   9   8   6    16772.56    16463.59    314.52 o 
  10   8   6    32971.41    31607.20    679.82 o 
  11   8   6     4529.88     4425.28    187.72 o 
  12   8   6     1463.53     1538.69    105.90 o 
  13   8   6      805.39      595.17     97.32 o 
  14   8   6     6257.29     6379.87    284.20 o 
  15   8   6      275.12      227.13    100.76 o 
  16   8   6     5246.42     5116.31    253.44 o 
  17   8   6      643.00      521.70    268.94 o 
 -16   9   6       73.03       37.43    143.21 o 
 -15   9   6       25.13       36.99     74.93 o 
 -14   9   6     1064.09     1084.22     94.40 o 
 -13   9   6    14050.15    14134.02    379.19 o 
 -12   9   6       66.64       48.91     66.32 o 
 -11   9   6    17859.95    18227.87    407.51 o 
 -10   9   6     1056.30     1214.99     77.15 o 
  -9   9   6    13998.65    13976.40    296.92 o 
  -8   9   6    10077.20     9932.00    189.94 o 
  -7   9   6    12739.47    12322.85    232.81 o 
  -6   9   6     6265.36     6067.48    134.93 o 
  -5   9   6    40017.02    39433.56    592.85 o 
  -4   9   6     5903.59     6137.74    109.21 o 
  -3   9   6     1010.48     1156.16     52.13 o 
  -2   9   6    14876.94    14715.39    232.44 o 
  -1   9   6    66612.88    66432.71    926.02 o 
   0   9   6       36.07      110.49     32.06 o 
   1   9   6    68816.31    70079.49    839.97 o 
   2   9   6    16457.37    16231.68    214.43 o 
   3   9   6      714.49      813.10     44.01 o 
   4   9   6     5038.08     5274.70    126.82 o 
   5   9   6    35105.85    35365.76    618.99 o 
   6   9   6     5736.09     5610.63    152.75 o 
   7   9   6    12597.01    12364.42    260.79 o 
   8   9   6     9407.21     9339.36    218.49 o 
   9   9   6    14180.84    13697.82    307.82 o 
  10   9   6      698.65      795.05     88.09 o 
  11   9   6    18148.13    18066.67    420.90 o 
  12   9   6       50.53       69.41     75.71 o 
  13   9   6    14788.77    14849.93    433.71 o 
  14   9   6      991.24      958.89    110.06 o 
  15   9   6        4.77       91.87     99.36 o 
  16   9   6       68.20      116.52    110.71 o 
 -16  10   6     3416.37     3753.95    185.33 o 
 -15  10   6     2004.40     2226.47    134.54 o 
 -14  10   6     4464.33     4513.08    194.65 o 
 -13  10   6     7446.54     7390.14    274.37 o 
 -12  10   6     4667.18     4606.67    167.47 o 
 -11  10   6      724.29      745.53     73.10 o 
 -10  10   6    22240.43    22311.20    445.13 o 
  -9  10   6     2689.81     2647.31    110.52 o 
  -8  10   6    11865.44    11700.30    212.32 o 
  -7  10   6    28276.95    27792.42    472.38 o 
  -6  10   6    35800.94    35300.75    591.06 o 
  -5  10   6     1622.34     1574.70     62.86 o 
  -4  10   6    53456.54    53613.30    738.71 o 
  -3  10   6     5503.19     5778.07    118.06 o 
  -2  10   6    59974.15    60795.25    815.60 o 
  -1  10   6    12487.60    12417.57    190.00 o 
   0  10   6    17264.85    17449.67    245.81 o 
   1  10   6    11188.00    11334.35    164.68 o 
   2  10   6    53253.60    54673.01    731.98 o 
   3  10   6     5861.28     6333.42    127.67 o 
   4  10   6    54818.86    54749.00    844.41 o 
   5  10   6     1665.62     1775.37     76.32 o 
   6  10   6    35522.58    35570.91    636.55 o 
   7  10   6    27660.25    27529.12    511.80 o 
   8  10   6    11919.95    11905.13    275.50 o 
   9  10   6     2781.82     2761.25    120.85 o 
  10  10   6    22313.63    22018.96    453.38 o 
  11  10   6      612.27      606.82     89.06 o 
  12  10   6     4231.55     4396.07    173.17 o 
  13  10   6     7698.15     7294.04    222.19 o 
  14  10   6     4762.75     4762.46    197.33 o 
  15  10   6     1831.86     1878.54    147.81 o 
  16  10   6     2977.25     3163.61    257.71 o 
 -16  11   6     1168.19     1227.16    125.02 o 
 -15  11   6     3169.71     3209.07    181.42 o 
 -14  11   6      135.63      247.33     92.70 o 
 -13  11   6     4310.32     4640.61    200.80 o 
 -12  11   6     4221.92     4343.63    166.44 o 
 -11  11   6     5276.90     5224.34    171.54 o 
 -10  11   6     5035.62     4983.73    152.30 o 
  -9  11   6    22698.94    22115.63    449.57 o 
  -8  11   6    19624.71    19272.78    354.58 o 
  -7  11   6    11465.26    11127.67    219.47 o 
  -6  11   6     2744.68     2712.24     98.24 o 
  -5  11   6     4427.79     4431.09     98.88 o 
  -4  11   6      993.80     1069.21     53.43 o 
  -3  11   6    15369.55    15156.53    236.47 o 
  -2  11   6    50098.13    49261.74    731.93 o 
  -1  11   6    22378.78    22645.37    312.06 o 
   0  11   6      258.20      380.31     35.12 o 
   1  11   6    20440.87    21174.32    300.98 o 
   2  11   6    52105.70    52245.32    619.24 o 
   3  11   6    15770.65    15698.88    260.68 o 
   4  11   6     1042.89     1065.25     61.75 o 
   5  11   6     3757.05     3816.25    118.24 o 
   6  11   6     3877.93     4151.76    125.17 o 
   7  11   6    10708.46    10948.35    260.66 o 
   8  11   6    21405.04    21008.90    422.26 o 
   9  11   6    22968.27    22714.27    464.99 o 
  10  11   6     4700.02     4623.07    155.73 o 
  11  11   6     5280.62     5323.22    189.90 o 
  12  11   6     4280.61     4330.20    175.00 o 
  13  11   6     4355.01     4581.94    177.66 o 
  14  11   6       97.76      326.10     96.51 o 
  15  11   6     2777.68     2822.16    177.14 o 
  16  11   6     1284.59     1374.54    157.85 o 
 -15  12   6      632.36      577.54    112.09 o 
 -14  12   6     5944.27     6142.88    241.87 o 
 -13  12   6     5813.03     5917.06    233.63 o 
 -12  12   6     6698.33     7026.56    213.11 o 
 -11  12   6     1432.87     1509.64    102.77 o 
 -10  12   6     1184.17     1356.23     92.05 o 
  -9  12   6     3357.53     3442.38    130.86 o 
  -8  12   6    16860.20    16382.86    296.27 o 
  -7  12   6    21110.31    20896.29    346.79 o 
  -6  12   6    58787.38    57231.09    941.08 o 
  -5  12   6     3935.50     3778.81     94.26 o 
  -4  12   6    15466.83    15271.52    272.01 o 
  -3  12   6    15404.50    15439.13    263.77 o 
  -2  12   6    10345.78    10429.08    181.64 o 
  -1  12   6     9394.83     9552.40    159.65 o 
   0  12   6    96990.16    95794.20   1210.18 o 
   1  12   6     7357.15     7495.03    137.42 o 
   2  12   6    10039.10    10227.65    158.34 o 
   3  12   6    15424.00    15693.36    265.66 o 
   4  12   6    16077.36    15415.20    261.24 o 
   5  12   6     4005.67     3739.31    115.72 o 
   6  12   6    59368.40    58272.00   1003.07 o 
   7  12   6    20709.11    19806.25    424.12 o 
   8  12   6    15456.98    14956.02    346.36 o 
   9  12   6     3432.03     3299.72    139.43 o 
  10  12   6     1346.83     1403.04     97.96 o 
  11  12   6     1425.38     1523.08    113.15 o 
  12  12   6     7135.05     7426.43    422.37 o 
  13  12   6     5996.54     6169.93    249.54 o 
  14  12   6     6598.32     6482.51    218.60 o 
  15  12   6      749.83      767.26    134.79 o 
 -15  13   6     5486.05     5739.11    254.50 o 
 -14  13   6      523.70      732.18    120.58 o 
 -13  13   6      936.49     1124.32    122.29 o 
 -12  13   6      914.23     1073.97    102.56 o 
 -11  13   6     5626.73     5791.39    191.04 o 
 -10  13   6     2845.11     2786.72    131.90 o 
  -9  13   6    26519.04    26354.18    518.48 o 
  -8  13   6     2727.91     2672.00    103.24 o 
  -7  13   6     2303.18     2420.82     91.44 o 
  -6  13   6     6963.15     6957.41    166.84 o 
  -5  13   6     2580.33     2561.97     86.19 o 
  -4  13   6    14515.25    14042.05    256.45 o 
  -3  13   6    18774.14    18575.69    305.92 o 
  -2  13   6    10704.34    10428.34    206.27 o 
  -1  13   6    20232.29    20113.89    312.02 o 
   0  13   6     1500.98     1670.10     60.58 o 
   1  13   6    19503.79    19375.71    289.20 o 
   2  13   6    13112.96    12697.61    203.95 o 
   3  13   6    18391.61    18277.85    307.29 o 
   4  13   6    14548.02    14013.07    244.60 o 
   5  13   6     2041.89     1968.78    102.23 o 
   6  13   6     6235.81     6309.65    168.70 o 
   7  13   6     2229.66     2382.62    117.74 o 
   8  13   6     2784.93     2709.83    125.75 o 
   9  13   6    26065.88    25780.16    532.00 o 
  10  13   6     2783.59     2844.89    130.68 o 
  11  13   6     5518.76     5497.44    195.50 o 
  12  13   6      695.55      849.99    104.68 o 
  13  13   6     1123.84     1388.91    115.83 o 
  14  13   6      639.20      710.40    110.92 o 
  15  13   6     5550.76     5396.67    269.91 o 
 -14  14   6     5954.34     6031.76    290.66 o 
 -13  14   6     1899.95     2203.19    207.14 o 
 -12  14   6     4616.57     4879.87    191.08 o 
 -11  14   6     9289.89     9482.04    263.17 o 
 -10  14   6     1925.70     1969.63    118.70 o 
  -9  14   6     3902.54     3747.14    140.47 o 
  -8  14   6    13068.93    13221.05    276.28 o 
  -7  14   6     2202.70     2124.18     92.90 o 
  -6  14   6    38421.29    37104.56    690.45 o 
  -5  14   6    13475.79    13408.58    250.07 o 
  -4  14   6    25967.18    25392.56    417.34 o 
  -3  14   6     4594.18     4519.61    122.60 o 
  -2  14   6     3507.19     3462.62    106.63 o 
  -1  14   6     4850.41     4740.27    116.97 o 
   0  14   6    37263.32    37509.57    536.09 o 
   1  14   6     4586.77     4600.15    105.06 o 
   2  14   6     4594.11     4558.20    103.30 o 
   3  14   6     5961.52     6156.22    126.23 o 
   4  14   6    24109.34    23914.82    436.68 o 
   5  14   6    13534.14    13504.60    282.71 o 
   6  14   6    40817.42    40660.04    700.54 o 
   7  14   6     1914.74     1808.96    109.21 o 
   8  14   6    13669.41    13313.59    309.61 o 
   9  14   6     4041.60     4148.68    158.52 o 
  10  14   6     1861.25     1989.15    117.61 o 
  11  14   6     8764.88     8714.55    260.69 o 
  12  14   6     4684.83     4739.24    186.16 o 
  13  14   6     1948.38     1994.76    141.96 o 
  14  14   6     6046.80     5964.44    242.18 o 
 -14  15   6      355.71      434.95    120.90 o 
 -13  15   6      847.89      777.89    106.96 o 
 -12  15   6     5772.90     6197.59    222.93 o 
 -11  15   6     7044.12     7001.19    223.38 o 
 -10  15   6     2360.40     2514.01    133.77 o 
  -9  15   6     2910.07     2952.63    137.75 o 
  -8  15   6     8177.55     8426.49    215.01 o 
  -7  15   6     8476.81     8500.93    211.67 o 
  -6  15   6     7097.84     7110.84    182.15 o 
  -5  15   6     2604.09     2654.16     96.41 o 
  -4  15   6    22144.36    21970.41    378.22 o 
  -3  15   6     4848.90     4953.55    141.11 o 
  -2  15   6    28097.90    27568.33    447.77 o 
  -1  15   6     3622.61     3538.02    112.65 o 
   0  15   6    15210.70    14512.25    255.37 o 
   1  15   6     4454.02     4504.46    114.81 o 
   2  15   6    29359.49    28733.95    473.75 o 
   3  15   6     4957.98     5058.85    130.83 o 
   4  15   6    21903.30    21791.90    378.32 o 
   5  15   6     2911.86     3050.49    125.54 o 
   6  15   6     7333.10     7388.30    187.58 o 
   7  15   6     7754.71     7677.29    233.38 o 
   8  15   6     8791.13     8715.84    247.78 o 
   9  15   6     2735.90     3066.58    153.26 o 
  10  15   6     2534.78     2881.29    137.80 o 
  11  15   6     7220.09     7235.02    268.10 o 
  12  15   6     5984.24     6227.39    232.49 o 
  13  15   6      891.19      941.79    130.26 o 
  14  15   6      393.73      498.99    115.88 o 
 -13  16   6     1147.30     1364.75    124.61 o 
 -12  16   6     3262.70     3499.60    208.31 o 
 -11  16   6     5796.13     5751.63    227.64 o 
 -10  16   6    10260.97    10253.03    302.15 o 
  -9  16   6     3596.59     3658.10    155.74 o 
  -8  16   6     8748.62     8648.00    225.51 o 
  -7  16   6    11351.40    11206.96    263.47 o 
  -6  16   6     2125.62     2002.02     98.98 o 
  -5  16   6    12112.01    12130.72    215.14 o 
  -4  16   6    29768.68    28878.95    480.57 o 
  -3  16   6    11671.52    11533.86    222.68 o 
  -2  16   6    15417.72    15083.44    278.07 o 
  -1  16   6     3223.95     3237.85    107.11 o 
   0  16   6      823.77      863.36     64.62 o 
   1  16   6     2766.09     2675.14    107.57 o 
   2  16   6    15268.04    14895.53    294.36 o 
   3  16   6    12584.66    12552.39    249.56 o 
   4  16   6    28577.88    28339.14    532.60 o 
   5  16   6    10591.21    10093.99    265.48 o 
   6  16   6     2072.24     1935.78    108.47 o 
   7  16   6    10761.45    10656.89    261.90 o 
   8  16   6     9565.15     9550.94    259.95 o 
   9  16   6     3177.93     3403.17    150.55 o 
  10  16   6     9976.96    10138.32    265.41 o 
  11  16   6     5628.54     5846.69    185.98 o 
  12  16   6     3363.25     3352.09    196.34 o 
  13  16   6      959.00     1059.25    151.60 o 
 -12  17   6     2359.79     2667.42    187.40 o 
 -11  17   6     4313.30     4866.86    233.37 o 
 -10  17   6     3540.10     3510.96    185.52 o 
  -9  17   6     1900.81     1945.63    124.08 o 
  -8  17   6     4918.13     4752.08    165.52 o 
  -7  17   6     7339.49     7219.13    201.02 o 
  -6  17   6     2058.61     1881.72    110.31 o 
  -5  17   6    14942.13    15038.96    260.52 o 
  -4  17   6     1336.04     1343.22     74.32 o 
  -3  17   6      441.16      437.15     60.66 o 
  -2  17   6     1284.41     1150.40     77.23 o 
  -1  17   6      741.86      775.10     71.90 o 
   0  17   6    34710.98    33918.39    589.66 o 
   1  17   6      789.21      826.21     77.05 o 
   2  17   6     2223.21     2242.51    100.22 o 
   3  17   6      407.60      299.70     69.03 o 
   4  17   6     1328.64     1489.93     94.15 o 
   5  17   6    13615.49    13730.24    326.45 o 
   6  17   6     2246.93     2116.63    114.91 o 
   7  17   6     7158.08     7224.25    204.39 o 
   8  17   6     4636.17     4938.30    191.97 o 
   9  17   6     2010.99     2106.39    137.19 o 
  10  17   6     3978.97     4170.16    164.83 o 
  11  17   6     4386.62     4592.05    197.46 o 
  12  17   6     2212.26     2223.67    169.21 o 
 -12  18   6     1640.00     1707.03    168.60 o 
 -11  18   6       64.05      -71.53    115.05 o 
 -10  18   6    11714.72    11816.61    359.80 o 
  -9  18   6     1237.42     1290.75    113.43 o 
  -8  18   6     4897.42     5048.14    165.37 o 
  -7  18   6    13701.93    13581.68    324.85 o 
  -6  18   6      222.93      296.01     78.36 o 
  -5  18   6     6830.01     6977.98    156.73 o 
  -4  18   6    21215.56    20795.51    356.24 o 
  -3  18   6     2607.03     2721.35    101.91 o 
  -2  18   6    11970.19    12219.77    245.54 o 
  -1  18   6     5128.21     5049.05    151.63 o 
   0  18   6     5793.90     5779.93    177.20 o 
   1  18   6     6031.85     5646.77    162.21 o 
   2  18   6    12530.30    12693.96    316.07 o 
   3  18   6     1843.48     1816.09    106.50 o 
   4  18   6    22575.92    22226.66    531.77 o 
   5  18   6     7137.65     7165.10    221.21 o 
   6  18   6      128.42      154.39     76.25 o 
   7  18   6    14714.11    15075.45    329.50 o 
   8  18   6     4962.92     4904.02    207.78 o 
   9  18   6     1085.31      967.41    113.88 o 
  10  18   6    11831.25    11705.58    393.75 o 
  11  18   6       49.07       53.41    129.25 o 
  12  18   6     1586.76     1894.30    160.43 o 
 -11  19   6     3174.62     3306.82    218.96 o 
 -10  19   6     2844.16     2873.61    209.42 o 
  -9  19   6       94.76      193.64    103.09 o 
  -8  19   6     9816.33    10144.59    252.09 o 
  -7  19   6     3561.17     3753.49    151.91 o 
  -6  19   6      370.62      363.34     82.18 o 
  -5  19   6     5619.11     5807.80    150.01 o 
  -4  19   6     4713.27     4718.29    128.75 o 
  -3  19   6      413.80      428.97     66.96 o 
  -2  19   6    14455.66    14461.85    277.13 o 
  -1  19   6      484.58      499.31     76.91 o 
   0  19   6    14093.29    13943.74    320.77 o 
   1  19   6      426.96      453.48     80.91 o 
   2  19   6    14415.67    14445.78    355.03 o 
   3  19   6      660.36      709.29     87.25 o 
   4  19   6     4559.68     4308.90    242.55 o 
   5  19   6     5207.24     5338.28    215.37 o 
   6  19   6      320.36      281.87     88.03 o 
   7  19   6     3818.31     3946.95    150.77 o 
   8  19   6     9463.59     9788.55    286.40 o 
   9  19   6      133.82      188.33    114.31 o 
  10  19   6     2578.84     3105.06    329.45 o 
  11  19   6     2888.73     2854.39    222.73 o 
 -10  20   6     1836.10     1890.50    183.37 o 
  -9  20   6     1213.97     1203.38    165.33 o 
  -8  20   6     5472.92     5502.35    200.57 o 
  -7  20   6    11165.13    10999.57    296.64 o 
  -6  20   6     6067.97     6333.51    196.22 o 
  -5  20   6     3357.70     3476.77    118.72 o 
  -4  20   6     3874.29     4063.51    138.04 o 
  -3  20   6     3304.27     3123.04    120.39 o 
  -2  20   6     4348.44     4569.99    151.43 o 
  -1  20   6     8677.59     8723.52    234.76 o 
   0  20   6     5619.16     5416.35    187.62 o 
   1  20   6     8962.20     9157.91    223.25 o 
   2  20   6     4326.04     4146.31    184.21 o 
   3  20   6     2680.51     2465.77    132.92 o 
   4  20   6     4551.31     4537.48    214.37 o 
   5  20   6     3635.43     3477.14    177.38 o 
   6  20   6     5812.05     6008.33    207.54 o 
   7  20   6    10925.56    11454.61    358.91 o 
   8  20   6     5609.58     5676.98    296.77 o 
   9  20   6     1090.77     1324.47    173.04 o 
  10  20   6     1831.39     1664.21    189.29 o 
  -9  21   6     7765.50     8091.77    358.48 o 
  -8  21   6     3578.28     3925.49    191.54 o 
  -7  21   6      943.38     1056.90    117.63 o 
  -6  21   6      836.31     1035.37    114.91 o 
  -5  21   6      881.52      784.86     87.09 o 
  -4  21   6     3059.65     3056.97    127.86 o 
  -3  21   6     5775.34     5718.10    185.82 o 
  -2  21   6     7235.78     7222.28    196.89 o 
  -1  21   6     2432.32     2445.39    124.21 o 
   0  21   6     1602.81     1648.36    109.04 o 
   1  21   6     2080.06     2047.99    112.52 o 
   2  21   6     7245.33     7217.90    244.88 o 
   3  21   6     5723.61     5954.77    235.25 o 
   4  21   6     2816.08     2782.27    182.59 o 
   5  21   6     1106.12     1055.29    146.65 o 
   6  21   6     1041.44     1270.49    145.84 o 
   7  21   6     1177.70     1364.13    118.04 o 
   8  21   6     3584.10     3596.64    297.96 o 
   9  21   6     8008.39     8902.23    452.97 o 
  -7  22   6     1159.70     1327.16    144.92 o 
  -6  22   6    10487.79    11067.32    364.88 o 
  -5  22   6     2349.04     2501.66    175.53 o 
  -4  22   6     1733.24     2062.69    311.84 o 
  -3  22   6     8954.93     9717.96    374.23 o 
  -2  22   6       77.65       -9.64     98.16 o 
  -1  22   6     1084.08     1280.32    128.08 o 
   0  22   6    15451.94    16028.46    390.66 o 
   1  22   6      945.22     1009.69    101.37 o 
   2  22   6      103.93      143.92     94.26 o 
   3  22   6     9151.04     9593.32    361.70 o 
   4  22   6     1814.62     1935.04    173.71 o 
   5  22   6     2464.41     2953.71    275.20 o 
   6  22   6    10114.05    10490.37    482.00 o 
   7  22   6     1066.04     1194.76    206.93 o 
  -6  23   6     1832.33     1844.83    169.54 o 
  -5  23   6      242.87      181.38    140.85 o 
  -4  23   6      891.27     1164.05    215.59 o 
  -3  23   6     2701.00     2685.90    257.12 o 
  -2  23   6     6264.94     7035.70    320.65 o 
  -1  23   6      612.18      737.00    145.67 o 
   0  23   6      131.31      149.60    127.96 o 
   1  23   6      850.79     1144.70    142.37 o 
   2  23   6     5898.86     6425.63    515.59 o 
   3  23   6     2656.47     2789.08    327.09 o 
   4  23   6      920.21      708.49    224.81 o 
   5  23   6      206.22      381.81    192.92 o 
   6  23   6     1753.46     1774.70    231.67 o 
  -3  24   6     7426.58     7672.79    425.79 o 
  -2  24   6     2657.12     2956.70    222.58 o 
  -1  24   6     1017.02     1163.32    167.81 o 
   0  24   6     2664.05     2843.13    191.71 o 
   1  24   6      977.98     1170.02    143.27 o 
   2  24   6     3195.91     3121.72    357.43 o 
   3  24   6     7764.86     8306.63    565.72 o 
   1   0   7    81273.90    78954.49   1652.22 o 
   2   0   7    53521.47    53304.25   1534.15 o 
   3   0   7    32329.31    33055.76    707.87 o 
   4   0   7    13878.62    13940.65    267.12 o 
   5   0   7    35513.04    36092.85    591.13 o 
   6   0   7      763.42      785.62     45.01 o 
   7   0   7     4861.09     4931.64    135.14 o 
   8   0   7    12882.80    13267.03    260.56 o 
   9   0   7     9441.35     9158.54    176.37 o 
  10   0   7      890.21     1005.01     59.24 o 
  11   0   7      229.17      308.61     50.01 o 
  12   0   7    20595.48    20294.06    507.50 o 
  13   0   7     2309.65     2422.50    127.10 o 
  14   0   7    12325.21    11861.68    333.41 o 
  15   0   7       40.29      107.69     70.89 o 
  16   0   7      620.35      711.65    114.93 o 
  17   0   7     3728.60     3790.36    289.54 o 
 -17   1   7     3769.62     3681.24    364.49 o 
 -16   1   7     3592.15     3520.03    208.87 o 
 -15   1   7     1141.41     1222.83     97.42 o 
 -14   1   7     9070.54     8711.96    262.20 o 
 -13   1   7     3871.85     3676.06    153.54 o 
 -12   1   7     7793.08     7647.55    224.24 o 
 -11   1   7    12511.09    12392.61    313.52 o 
 -10   1   7     6863.98     6780.45    204.26 o 
  -9   1   7     7134.24     7182.53    211.49 o 
  -8   1   7    12938.29    12727.34    390.16 o 
  -7   1   7     6612.25     6536.56    147.65 o 
  -6   1   7    19787.22    18818.06    318.33 o 
  -5   1   7    97807.38   102594.49   1427.81 o 
  -4   1   7    10043.07    10467.59    172.46 o 
  -3   1   7   143879.05   147000.48   2100.65 o 
  -2   1   7   110250.92   113737.93   2189.90 o 
  -1   1   7    85032.48    86243.99   1402.35 o 
   0   1   7    79371.93    78437.54   2057.53 o 
   1   1   7    88871.57    86528.83   1802.90 o 
   2   1   7   116317.95   115969.21   2955.42 o 
   3   1   7   144083.09   140012.20   2973.37 o 
   4   1   7     8868.06     9026.20    180.52 o 
   5   1   7    93259.27    94735.84   1562.07 o 
   6   1   7    20010.32    19719.19    325.46 o 
   7   1   7     6112.82     5977.96    181.59 o 
   8   1   7    12860.11    13133.35    274.36 o 
   9   1   7     6338.93     6456.41    147.68 o 
  10   1   7     6412.53     6380.02    156.80 o 
  11   1   7    13299.23    13753.08    348.90 o 
  12   1   7     8272.98     7997.68    241.32 o 
  13   1   7     4207.69     4107.03    164.91 o 
  14   1   7     8946.18     8727.04    270.33 o 
  15   1   7     1232.01     1165.76    102.67 o 
  16   1   7     3612.40     3772.42    186.50 o 
  17   1   7     4235.36     4410.27    207.42 o 
 -17   2   7     1456.45     1547.80    308.12 o 
 -16   2   7     5699.58     5338.05    327.24 o 
 -15   2   7     3581.66     3943.71    227.80 o 
 -14   2   7    10023.55     9786.93    360.34 o 
 -13   2   7     3785.12     4093.53    183.71 o 
 -12   2   7     8466.21     8230.67    301.60 o 
 -11   2   7     7861.32     7709.32    296.04 o 
 -10   2   7     2340.03     2369.01    126.19 o 
  -9   2   7    37320.33    36856.73    829.68 o 
  -8   2   7      855.03      917.73     52.71 o 
  -7   2   7       63.82      221.61     43.90 o 
  -6   2   7    21153.56    21112.20    368.57 o 
  -5   2   7    42859.49    44617.30    670.39 o 
  -4   2   7     1283.83     1238.97     42.07 o 
  -3   2   7    38004.39    38967.54    647.51 o 
  -2   2   7    32115.88    32528.80    741.95 o 
  -1   2   7   135747.91   140670.06   2364.47 o 
   0   2   7      182.81      367.20     37.69 o 
   1   2   7   119467.30   120479.36   2759.85 o 
   2   2   7    38472.64    37757.57   1110.43 o 
   3   2   7    40623.90    40083.66    719.29 o 
   4   2   7     1754.90     1751.83    110.24 o 
   5   2   7    45042.69    45949.48    700.15 o 
   6   2   7    20742.58    21014.44    326.88 o 
   7   2   7       48.80      116.03     37.00 o 
   8   2   7      660.80      728.34     49.88 o 
   9   2   7    38149.27    38443.98    655.11 o 
  10   2   7     3332.39     3308.10    106.25 o 
  11   2   7     8494.57     8260.46    224.47 o 
  12   2   7     8900.93     8860.72    262.14 o 
  13   2   7     3513.74     3383.82    159.61 o 
  14   2   7     9419.89     8984.05    281.34 o 
  15   2   7     3773.70     3761.33    171.68 o 
  16   2   7     5676.01     5479.66    251.67 o 
  17   2   7     1441.05     1687.62    176.62 o 
 -17   3   7      233.49      443.19    156.71 o 
 -16   3   7     7177.28     6968.88    377.87 o 
 -15   3   7     1673.45     1854.60    204.99 o 
 -14   3   7    12336.14    12134.51    361.73 o 
 -13   3   7     7091.15     7093.85    227.57 o 
 -12   3   7     4615.24     4831.36    197.39 o 
 -11   3   7     1740.73     1733.04    123.24 o 
 -10   3   7     2267.90     2126.69    121.44 o 
  -9   3   7    11332.03    11330.22    366.19 o 
  -8   3   7     4137.81     4407.32    111.10 o 
  -7   3   7    32308.78    32989.10    729.60 o 
  -6   3   7    38345.23    38490.12    622.44 o 
  -5   3   7    42913.84    45428.59    650.03 o 
  -4   3   7    39512.38    40731.19    554.89 o 
  -3   3   7    35676.22    37047.35    521.71 o 
  -2   3   7    25386.10    26274.85    424.94 o 
  -1   3   7   198445.08   200381.34   3648.32 o 
   0   3   7    64358.48    67196.07   1242.80 o 
   1   3   7   211019.00   210084.34   3734.30 o 
   2   3   7    24776.81    24698.36    474.80 o 
   3   3   7    32787.57    33091.18    581.45 o 
   4   3   7    36907.84    36807.44    609.76 o 
   5   3   7    39746.14    42041.42    872.17 o 
   6   3   7    42269.88    41867.01    626.42 o 
   7   3   7    33578.58    34227.83    653.31 o 
   8   3   7     3176.92     3750.51    272.04 o 
   9   3   7    11060.66    10893.99    256.15 o 
  10   3   7     2240.77     2234.67     98.29 o 
  11   3   7     2015.72     1999.80    105.87 o 
  12   3   7     4600.69     4369.68    163.94 o 
  13   3   7     7140.39     6980.03    234.33 o 
  14   3   7    11288.93    10978.56    330.18 o 
  15   3   7     1489.81     1580.65    137.11 o 
  16   3   7     6858.02     6669.83    284.89 o 
  17   3   7      179.65      195.32    163.53 o 
 -17   4   7      314.85      426.40    162.42 o 
 -16   4   7    17348.87    17056.80    710.07 o 
 -15   4   7      672.30      640.75    135.39 o 
 -14   4   7    10340.68    10236.02    447.71 o 
 -13   4   7     1291.18     1451.35    112.35 o 
 -12   4   7     3929.35     3807.75    179.65 o 
 -11   4   7    10337.15    10187.25    294.35 o 
 -10   4   7    11034.31    11258.74    429.42 o 
  -9   4   7     6958.73     7035.26    200.64 o 
  -8   4   7    22422.21    22746.48    421.41 o 
  -7   4   7     9592.52     9539.14    168.23 o 
  -6   4   7    34779.46    36297.17    601.98 o 
  -5   4   7     4727.36     4791.19     93.68 o 
  -4   4   7    43713.68    44486.61    608.91 o 
  -3   4   7    43117.58    43457.70    637.73 o 
  -2   4   7    61247.20    63118.27    919.42 o 
  -1   4   7    46463.02    47987.75    751.90 o 
   0   4   7     3744.46     4207.96    111.96 o 
   1   4   7    44176.84    44237.34    762.40 o 
   2   4   7    56925.05    57589.54    893.86 o 
   3   4   7    44529.69    43633.60    678.48 o 
   4   4   7    44864.98    44918.40    729.33 o 
   5   4   7     5740.73     6050.45    134.57 o 
   6   4   7    32206.55    32208.50    762.82 o 
   7   4   7     7155.00     7116.52    315.10 o 
   8   4   7    21166.81    20989.73    424.60 o 
   9   4   7     6070.59     6020.34    178.22 o 
  10   4   7    12182.59    12015.58    274.46 o 
  11   4   7    10330.22    10081.18    243.82 o 
  12   4   7     3737.68     3741.27    151.34 o 
  13   4   7     1593.01     1623.29    118.59 o 
  14   4   7     9496.00     9332.09    335.96 o 
  15   4   7      646.55      688.96    113.95 o 
  16   4   7    17908.15    17637.58    574.92 o 
  17   4   7      299.81      339.68    111.43 o 
 -17   5   7      804.82      770.36    203.09 o 
 -16   5   7     4321.80     4119.92    333.39 o 
 -15   5   7     3234.85     3163.03    209.60 o 
 -14   5   7     4747.39     4875.92    213.53 o 
 -13   5   7    13620.32    13468.85    405.14 o 
 -12   5   7     3968.50     3936.24    186.09 o 
 -11   5   7     4288.42     4246.10    180.18 o 
 -10   5   7    18087.61    18319.06    398.45 o 
  -9   5   7     1739.48     2070.73     92.68 o 
  -8   5   7     3286.89     3173.82    108.28 o 
  -7   5   7    60529.00    59992.15   1079.65 o 
  -6   5   7     5381.48     5572.92    130.97 o 
  -5   5   7    30263.91    30561.13    435.13 o 
  -4   5   7    46589.82    47135.54    655.13 o 
  -3   5   7    32666.17    33561.06    506.11 o 
  -2   5   7    18250.83    18844.28    294.41 o 
  -1   5   7   142897.67   144663.59   2243.69 o 
   0   5   7    10878.84    10778.48    209.72 o 
   1   5   7   152932.03   154277.33   2648.20 o 
   2   5   7    16797.22    17288.83    266.53 o 
   3   5   7    33935.52    34186.67    518.29 o 
   4   5   7    47330.23    46849.59    706.96 o 
   5   5   7    29342.92    28988.47    569.58 o 
   6   5   7     6235.58     6362.94    199.97 o 
   7   5   7    65387.91    62640.55   1471.46 o 
   8   5   7     3728.57     3609.88    115.51 o 
   9   5   7     1395.06     1364.91     88.78 o 
  10   5   7    14830.63    13816.84    346.02 o 
  11   5   7     4812.63     4786.72    156.77 o 
  12   5   7     3534.30     3697.59    154.85 o 
  13   5   7    13297.98    13279.81    381.01 o 
  14   5   7     4487.34     4605.65    223.44 o 
  15   5   7     2945.12     3288.27    240.95 o 
  16   5   7     4552.21     4706.26    239.59 o 
  17   5   7      781.97      792.77    127.82 o 
 -17   6   7      662.66      845.22    178.78 o 
 -16   6   7     7122.27     7351.02    396.60 o 
 -15   6   7     7438.61     7410.24    323.33 o 
 -14   6   7     5104.85     5238.02    232.55 o 
 -13   6   7      528.59      600.52    110.14 o 
 -12   6   7     8255.28     8113.16    363.80 o 
 -11   6   7     5479.88     5543.90    213.17 o 
 -10   6   7    15696.05    15632.98    348.33 o 
  -9   6   7     5719.06     5808.48    150.99 o 
  -8   6   7     6914.73     7088.17    171.82 o 
  -7   6   7    10039.95    10363.99    248.52 o 
  -6   6   7     1620.74     1801.11     83.46 o 
  -5   6   7    74139.15    74276.64   1110.02 o 
  -4   6   7    25420.79    26128.37    371.42 o 
  -3   6   7    56346.41    58017.27    837.15 o 
  -2   6   7    21554.81    22660.93    368.73 o 
  -1   6   7    20184.23    20417.23    319.64 o 
   0   6   7    59757.93    61819.62    955.19 o 
   1   6   7    20950.32    21588.08    387.04 o 
   2   6   7    24941.99    26134.28    369.29 o 
   3   6   7    56280.64    56491.00    815.50 o 
   4   6   7    26234.73    26925.20    415.12 o 
   5   6   7    79149.12    78888.24   1235.51 o 
   6   6   7     1637.30     1845.48     94.69 o 
   7   6   7     9463.08     9289.80    208.57 o 
   8   6   7     7720.92     7720.59    184.42 o 
   9   6   7     6747.17     6727.15    183.27 o 
  10   6   7    15772.23    15769.30    354.29 o 
  11   6   7     5898.49     5590.07    174.51 o 
  12   6   7     7511.46     7631.64    226.43 o 
  13   6   7      583.21      610.79     99.16 o 
  14   6   7     5525.54     5511.27    243.48 o 
  15   6   7     7827.87     7778.86    283.93 o 
  16   6   7     7397.69     6872.86    400.88 o 
  17   6   7      438.10      441.74    136.15 o 
 -17   7   7     2190.79     2309.72    235.19 o 
 -16   7   7     1103.51     1111.05    151.33 o 
 -15   7   7     3972.73     3940.87    205.97 o 
 -14   7   7     3431.23     3381.82    188.97 o 
 -13   7   7      884.34     1013.22    119.58 o 
 -12   7   7     7354.54     7194.67    221.09 o 
 -11   7   7     3115.92     3327.03    156.46 o 
 -10   7   7    20948.17    21448.61    466.70 o 
  -9   7   7     4142.59     4311.74    155.53 o 
  -8   7   7     7435.65     7526.03    205.16 o 
  -7   7   7    28120.97    27527.36    501.94 o 
  -6   7   7     7185.43     7168.12    295.52 o 
  -5   7   7    38512.98    39605.10    607.80 o 
  -4   7   7    37767.83    38094.50    567.16 o 
  -3   7   7    96723.70    96678.91   1430.79 o 
  -2   7   7     1084.13     1129.91     44.81 o 
  -1   7   7    26418.95    27539.54    378.02 o 
   0   7   7   136788.67   140519.97   1866.49 o 
   1   7   7    24832.44    25905.48    381.73 o 
   2   7   7     1238.45     1386.95     46.98 o 
   3   7   7   101292.75   101116.45   1338.57 o 
   4   7   7    33924.21    33845.75    543.99 o 
   5   7   7    37239.18    37894.08    637.83 o 
   6   7   7     6496.77     6402.49    155.42 o 
   7   7   7    27074.41    26673.10    530.90 o 
   8   7   7     7288.33     6863.63    191.77 o 
   9   7   7     3691.42     3667.73    130.49 o 
  10   7   7    21762.39    20613.67    556.09 o 
  11   7   7     3684.70     3478.94    145.57 o 
  12   7   7     7756.39     7425.87    215.18 o 
  13   7   7      687.84      783.47    100.90 o 
  14   7   7     3105.91     3129.40    161.80 o 
  15   7   7     3714.24     3550.71    331.82 o 
  16   7   7     1226.86     1108.60    144.71 o 
  17   7   7     2420.28     2480.30    181.59 o 
 -16   8   7       85.27       38.52    120.43 o 
 -15   8   7     4123.86     3995.45    212.66 o 
 -14   8   7     2495.90     2300.89    124.38 o 
 -13   8   7      246.02      435.86     73.94 o 
 -12   8   7    21098.28    20822.69    498.01 o 
 -11   8   7     2108.89     2059.88    109.93 o 
 -10   8   7     9389.74     9369.42    266.29 o 
  -9   8   7     3530.87     3545.11    166.42 o 
  -8   8   7    17812.89    17797.22    342.55 o 
  -7   8   7    17313.72    17640.92    312.31 o 
  -6   8   7    22506.71    22106.33    364.83 o 
  -5   8   7    27779.46    27534.26    470.86 o 
  -4   8   7     6085.49     6043.63    140.08 o 
  -3   8   7    43363.36    43611.61    614.54 o 
  -2   8   7    19501.21    20219.33    283.83 o 
  -1   8   7     9250.20     9552.43    158.30 o 
   0   8   7    48473.31    48641.59    640.82 o 
   1   8   7     9545.89    10050.33    150.37 o 
   2   8   7    18229.72    18594.56    266.06 o 
   3   8   7    42103.40    42405.14    600.25 o 
   4   8   7     7179.81     7122.57    140.00 o 
   5   8   7    28251.79    28393.97    473.35 o 
   6   8   7    19794.08    19412.13    396.17 o 
   7   8   7    17981.82    17837.72    349.15 o 
   8   8   7    17091.93    16762.95    342.64 o 
   9   8   7     2587.78     2649.87    109.61 o 
  10   8   7     8340.59     8185.32    306.48 o 
  11   8   7     1969.06     2015.15    121.43 o 
  12   8   7    20360.39    19700.34    495.84 o 
  13   8   7      272.76      255.37     71.20 o 
  14   8   7     2860.32     2657.25    175.21 o 
  15   8   7     3958.61     4108.28    275.28 o 
  16   8   7      149.88      159.62    114.17 o 
 -16   9   7      166.59       58.18    145.73 o 
 -15   9   7     2046.29     2092.14    120.20 o 
 -14   9   7     2095.01     2053.38    120.32 o 
 -13   9   7     1458.19     1712.48    132.04 o 
 -12   9   7     8143.10     8103.09    239.80 o 
 -11   9   7    15329.24    15137.24    368.93 o 
 -10   9   7     1004.65     1011.67     75.88 o 
  -9   9   7    16647.53    16437.15    437.57 o 
  -8   9   7    27196.91    27024.41    477.45 o 
  -7   9   7    21579.97    21954.79    382.51 o 
  -6   9   7     3199.42     3246.77     93.77 o 
  -5   9   7    26241.02    26194.91    397.98 o 
  -4   9   7     5987.29     5638.88    114.54 o 
  -3   9   7    88087.48    88279.49   1295.73 o 
  -2   9   7    10048.60    10602.56    174.73 o 
  -1   9   7    31823.30    32225.77    443.46 o 
   0   9   7    11443.49    11919.87    176.36 o 
   1   9   7    30171.89    30725.41    401.09 o 
   2   9   7    10700.60    11154.84    172.92 o 
   3   9   7    88723.55    90371.98   1215.65 o 
   4   9   7     5964.24     5918.96    130.94 o 
   5   9   7    27793.19    28061.53    467.50 o 
   6   9   7     2402.95     2255.79    101.57 o 
   7   9   7    22223.68    22072.28    421.24 o 
   8   9   7    26350.45    25702.64    493.54 o 
   9   9   7    17840.31    17081.79    361.00 o 
  10   9   7     1345.09     1368.45     81.57 o 
  11   9   7    15424.69    15281.63    369.69 o 
  12   9   7     7575.77     7299.73    254.47 o 
  13   9   7     1225.72     1294.02    119.31 o 
  14   9   7     1851.92     1753.64    133.38 o 
  15   9   7     2038.44     1940.01    151.42 o 
  16   9   7      187.20      224.87    114.08 o 
 -16  10   7      167.59       72.95     87.70 o 
 -15  10   7      117.07       85.23     81.11 o 
 -14  10   7     4193.93     4248.32    172.34 o 
 -13  10   7     3292.67     3407.45    158.46 o 
 -12  10   7     7922.17     8032.73    242.25 o 
 -11  10   7     5312.93     5380.10    165.03 o 
 -10  10   7     4615.75     4593.80    146.04 o 
  -9  10   7    11664.87    11337.17    256.67 o 
  -8  10   7    24678.30    24604.15    413.52 o 
  -7  10   7    13940.69    14114.22    267.35 o 
  -6  10   7     6374.70     6074.41    132.70 o 
  -5  10   7    13128.66    13278.06    220.38 o 
  -4  10   7    28428.83    28127.82    380.52 o 
  -3  10   7    16431.12    16327.46    251.86 o 
  -2  10   7    13633.87    13862.67    213.09 o 
  -1  10   7    48916.38    49896.93    641.77 o 
   0  10   7    28922.52    29180.16    387.51 o 
   1  10   7    49632.88    50192.34    606.01 o 
   2  10   7    11814.07    12100.41    183.89 o 
   3  10   7    17003.75    17101.69    266.62 o 
   4  10   7    26952.18    26722.00    452.69 o 
   5  10   7    14230.70    14201.03    263.74 o 
   6  10   7     6908.72     6971.31    169.38 o 
   7  10   7    15128.54    14968.76    301.98 o 
   8  10   7    23272.21    22743.31    484.44 o 
   9  10   7    11800.66    11383.48    270.68 o 
  10  10   7     4887.82     4655.00    153.20 o 
  11  10   7     5685.97     5953.65    196.04 o 
  12  10   7     7393.03     7396.07    310.71 o 
  13  10   7     3560.47     3903.54    161.12 o 
  14  10   7     3994.29     3817.03    185.31 o 
  15  10   7      152.80      166.83    102.38 o 
  16  10   7      137.89      169.64    114.91 o 
 -15  11   7     2464.09     2549.42    169.28 o 
 -14  11   7     7321.05     7761.01    268.60 o 
 -13  11   7     3647.55     3540.92    163.04 o 
 -12  11   7     4776.69     5043.80    264.58 o 
 -11  11   7     6206.27     6150.65    181.60 o 
 -10  11   7     3794.13     3919.14    139.08 o 
  -9  11   7    13141.99    12829.75    287.65 o 
  -8  11   7    19709.68    19578.45    332.21 o 
  -7  11   7    21746.48    21325.40    363.71 o 
  -6  11   7    19541.62    19289.75    323.16 o 
  -5  11   7    29993.97    29358.18    432.27 o 
  -4  11   7    28013.08    27560.28    396.84 o 
  -3  11   7    18967.53    18920.95    279.72 o 
  -2  11   7     4812.58     4838.09    111.44 o 
  -1  11   7    26669.02    27106.11    409.54 o 
   0  11   7     5915.86     6040.01    111.16 o 
   1  11   7    27318.17    27484.51    369.11 o 
   2  11   7     5570.37     5752.17     98.69 o 
   3  11   7    17939.87    18021.96    305.03 o 
   4  11   7    24949.15    24832.41    435.63 o 
   5  11   7    28926.79    28664.31    501.88 o 
   6  11   7    19092.35    18777.63    348.35 o 
   7  11   7    19521.00    18663.95    448.33 o 
   8  11   7    20501.42    19863.86    446.71 o 
   9  11   7    13076.94    13172.98    323.93 o 
  10  11   7     4376.02     4220.98    149.28 o 
  11  11   7     6771.68     6670.75    212.31 o 
  12  11   7     4546.75     4586.15    184.24 o 
  13  11   7     3780.35     3878.88    164.69 o 
  14  11   7     7206.49     7336.88    237.35 o 
  15  11   7     2600.69     2998.61    199.18 o 
 -15  12   7      590.21      681.82    114.90 o 
 -14  12   7     3466.49     3426.60    176.00 o 
 -13  12   7     2655.50     2539.53    153.82 o 
 -12  12   7     3782.52     3725.41    158.88 o 
 -11  12   7     4991.69     4753.64    163.69 o 
 -10  12   7    11083.90    10674.38    264.01 o 
  -9  12   7    12604.85    12446.69    263.96 o 
  -8  12   7    25157.58    24742.07    412.53 o 
  -7  12   7    13422.11    13286.17    255.10 o 
  -6  12   7     4958.45     5086.49    121.13 o 
  -5  12   7    14917.69    14640.23    233.35 o 
  -4  12   7     6242.31     6121.86    140.84 o 
  -3  12   7    11327.74    11314.81    200.09 o 
  -2  12   7    22298.27    21996.27    328.81 o 
  -1  12   7    16108.39    16500.42    277.47 o 
   0  12   7     1392.36     1671.53     60.60 o 
   1  12   7    16099.25    16489.92    239.05 o 
   2  12   7    20097.14    20245.81    294.40 o 
   3  12   7    12533.06    12175.36    212.97 o 
   4  12   7     8484.84     8274.82    160.85 o 
   5  12   7    13837.34    13307.49    271.50 o 
   6  12   7     5151.23     5171.83    146.68 o 
   7  12   7    13326.82    12990.02    300.35 o 
   8  12   7    25766.16    25438.36    512.30 o 
   9  12   7    13953.83    13812.51    308.25 o 
  10  12   7    11153.87    10865.64    264.83 o 
  11  12   7     5395.79     5456.45    189.26 o 
  12  12   7     4127.58     4162.42    172.75 o 
  13  12   7     2463.05     2362.09    137.01 o 
  14  12   7     3304.36     3335.32    160.10 o 
  15  12   7      523.76      587.89    128.58 o 
 -15  13   7     2909.70     2924.35    187.09 o 
 -14  13   7      714.14      664.33    118.57 o 
 -13  13   7     8747.28     9366.28    308.10 o 
 -12  13   7     5046.77     5319.41    212.31 o 
 -11  13   7      895.11      903.19     94.66 o 
 -10  13   7     9385.53     9086.19    260.07 o 
  -9  13   7     4726.59     4687.26    131.34 o 
  -8  13   7     4535.01     4638.51    119.62 o 
  -7  13   7    37915.44    36531.12    632.34 o 
  -6  13   7     7665.04     7662.23    175.43 o 
  -5  13   7    27687.00    27220.91    454.68 o 
  -4  13   7    14028.98    14211.26    261.15 o 
  -3  13   7     7988.60     7817.44    156.02 o 
  -2  13   7     5739.14     5546.36    126.56 o 
  -1  13   7    24603.08    24731.54    396.76 o 
   0  13   7      111.95      129.55     42.23 o 
   1  13   7    26829.97    27286.92    372.56 o 
   2  13   7     6818.81     6826.03    133.02 o 
   3  13   7     7343.86     7332.48    162.92 o 
   4  13   7    14656.44    14474.18    260.99 o 
   5  13   7    28245.95    27846.53    510.70 o 
   6  13   7     7364.74     7092.35    183.21 o 
   7  13   7    39561.90    39020.63    731.88 o 
   8  13   7     4540.55     4588.09    160.54 o 
   9  13   7     4669.12     4790.52    167.84 o 
  10  13   7     9805.63     9658.93    244.56 o 
  11  13   7     1076.53     1157.01    106.81 o 
  12  13   7     4361.31     4483.65    187.45 o 
  13  13   7     8351.04     8209.79    276.54 o 
  14  13   7      658.73      687.68    111.92 o 
  15  13   7     2874.87     2772.29    202.98 o 
 -14  14   7      844.70     1035.31    148.71 o 
 -13  14   7     3988.10     3881.45    197.85 o 
 -12  14   7     4392.02     4467.66    182.11 o 
 -11  14   7     4991.99     4959.97    190.70 o 
 -10  14   7    12604.37    12588.08    319.16 o 
  -9  14   7     4417.22     4546.04    136.38 o 
  -8  14   7    14767.47    14682.48    288.91 o 
  -7  14   7    12559.41    12267.25    257.97 o 
  -6  14   7     4641.80     4602.16    133.76 o 
  -5  14   7    20454.10    20238.22    354.48 o 
  -4  14   7     1523.82     1462.97     79.24 o 
  -3  14   7     2890.87     2766.49     94.16 o 
  -2  14   7    22210.31    22185.09    354.85 o 
  -1  14   7     9739.05     9660.79    183.51 o 
   0  14   7       33.55       60.89     42.98 o 
   1  14   7     9322.05     9285.27    164.16 o 
   2  14   7    20540.59    20806.64    372.04 o 
   3  14   7     3365.12     3243.56    102.99 o 
   4  14   7     1380.01     1392.12     77.10 o 
   5  14   7    21187.32    20892.10    399.78 o 
   6  14   7     5127.02     4983.53    147.76 o 
   7  14   7    12622.97    12222.37    290.71 o 
   8  14   7    13087.80    12870.59    317.66 o 
   9  14   7     5426.95     5310.96    175.87 o 
  10  14   7    11640.76    11587.46    291.09 o 
  11  14   7     4726.68     4542.76    162.26 o 
  12  14   7     4275.78     4375.67    182.99 o 
  13  14   7     3966.31     4295.75    222.97 o 
  14  14   7      814.94     1033.35    126.22 o 
 -14  15   7     1020.75     1088.64    140.31 o 
 -13  15   7     4377.06     4856.76    297.25 o 
 -12  15   7     1581.44     1494.10    121.46 o 
 -11  15   7     5143.48     5157.00    198.44 o 
 -10  15   7    17234.23    17078.25    470.92 o 
  -9  15   7     8180.17     8211.00    224.47 o 
  -8  15   7     4147.27     3974.10    155.84 o 
  -7  15   7    12001.11    12266.62    269.78 o 
  -6  15   7     6732.69     6595.71    165.62 o 
  -5  15   7    21184.22    20875.84    350.52 o 
  -4  15   7    21490.64    21259.53    367.90 o 
  -3  15   7     5817.37     5773.38    137.54 o 
  -2  15   7     7396.33     7298.58    162.86 o 
  -1  15   7     9338.72     9095.39    203.65 o 
   0  15   7     3733.18     3748.16    102.99 o 
   1  15   7    10274.00    10400.22    202.27 o 
   2  15   7     8568.03     8577.88    170.76 o 
   3  15   7     6016.48     6072.21    155.33 o 
   4  15   7    21164.30    21021.56    407.48 o 
   5  15   7    19066.88    18513.13    414.89 o 
   6  15   7     6485.34     6592.66    177.14 o 
   7  15   7    14081.83    13906.18    308.65 o 
   8  15   7     4153.89     4082.90    159.12 o 
   9  15   7     7652.78     7937.04    226.84 o 
  10  15   7    17795.77    17919.27    393.49 o 
  11  15   7     4627.84     4611.23    168.49 o 
  12  15   7     1585.20     1652.49    135.60 o 
  13  15   7     4601.07     4726.90    381.04 o 
  14  15   7      901.03      939.60    127.84 o 
 -13  16   7     2601.03     2829.56    179.75 o 
 -12  16   7     5265.69     5587.37    305.39 o 
 -11  16   7     5300.01     5520.32    239.49 o 
 -10  16   7     2937.05     2936.40    166.82 o 
  -9  16   7     9816.82     9707.81    241.22 o 
  -8  16   7     1135.54     1309.51     90.37 o 
  -7  16   7     2981.33     2908.31    165.13 o 
  -6  16   7    20081.60    19703.80    393.03 o 
  -5  16   7    14952.30    14919.36    279.08 o 
  -4  16   7     5545.98     5511.55    140.24 o 
  -3  16   7     4063.59     4019.93    113.92 o 
  -2  16   7      364.23      367.19     59.37 o 
  -1  16   7    10043.99     9829.82    199.15 o 
   0  16   7      208.20      230.78     57.32 o 
   1  16   7     9547.60     9054.18    207.11 o 
   2  16   7      389.51      390.94     60.08 o 
   3  16   7     3621.93     3638.79    129.49 o 
   4  16   7     5414.89     5205.68    171.89 o 
   5  16   7    14776.45    15225.71    337.55 o 
   6  16   7    21147.50    20742.06    428.40 o 
   7  16   7     2912.93     2997.00    150.07 o 
   8  16   7      870.01      895.05     97.21 o 
   9  16   7    10706.33    10712.29    267.77 o 
  10  16   7     3357.00     3364.35    151.41 o 
  11  16   7     5614.75     5916.56    210.99 o 
  12  16   7     5243.07     5165.34    240.98 o 
  13  16   7     2777.34     2849.10    219.10 o 
 -12  17   7     1202.27     1515.84    158.00 o 
 -11  17   7    10835.54    10864.14    404.70 o 
 -10  17   7     3090.92     3250.26    175.08 o 
  -9  17   7    14464.08    14786.74    335.68 o 
  -8  17   7     3170.69     3161.84    133.53 o 
  -7  17   7      767.89      849.25     86.88 o 
  -6  17   7    13588.72    13883.40    290.45 o 
  -5  17   7     3391.47     3288.58    104.86 o 
  -4  17   7     5201.70     5331.74    136.72 o 
  -3  17   7    32149.04    31423.69    501.39 o 
  -2  17   7     3236.06     3266.84    114.05 o 
  -1  17   7     2196.95     2186.86     99.91 o 
   0  17   7       50.85       78.47     64.29 o 
   1  17   7     2289.90     2234.09    100.95 o 
   2  17   7     3793.42     3903.94    146.80 o 
   3  17   7    32246.96    31575.37    589.59 o 
   4  17   7     3892.34     3792.50    188.38 o 
   5  17   7     2941.79     2887.52    144.59 o 
   6  17   7    13370.24    13171.25    312.54 o 
   7  17   7      664.28      737.45     80.51 o 
   8  17   7     3750.57     3607.70    185.32 o 
   9  17   7    14418.24    14239.87    369.43 o 
  10  17   7     2896.54     3052.08    146.91 o 
  11  17   7    10646.01    10797.40    367.67 o 
  12  17   7     1354.83     1623.77    153.57 o 
 -12  18   7     4507.93     4603.40    248.77 o 
 -11  18   7     3381.88     3861.94    234.52 o 
 -10  18   7      170.12      105.10    113.62 o 
  -9  18   7    10232.31    10555.40    266.37 o 
  -8  18   7     1215.28     1230.06     96.31 o 
  -7  18   7     2557.22     2570.73    138.25 o 
  -6  18   7    21575.66    21043.48    438.47 o 
  -5  18   7      886.52      911.28     68.29 o 
  -4  18   7     6078.13     6169.58    149.33 o 
  -3  18   7     3639.20     3801.97    119.84 o 
  -2  18   7      315.59      362.54     63.07 o 
  -1  18   7    10704.77    10425.31    225.58 o 
   0  18   7       88.05      101.97     69.19 o 
   1  18   7     9870.63     9715.96    234.95 o 
   2  18   7       88.02       90.12     76.41 o 
   3  18   7     3210.11     2909.42    140.56 o 
   4  18   7     6623.91     6644.80    231.84 o 
   5  18   7      692.70      777.45    108.26 o 
   6  18   7    20297.54    20063.62    472.45 o 
   7  18   7     2867.94     2790.56    126.38 o 
   8  18   7     1399.60     1331.84    121.03 o 
   9  18   7    10478.18    11028.79    306.05 o 
  10  18   7      164.72      359.76    141.88 o 
  11  18   7     3783.62     3957.92    254.22 o 
  12  18   7     4428.31     4902.26    239.88 o 
 -11  19   7     4865.77     5585.33    286.05 o 
 -10  19   7     2328.37     2598.94    201.02 o 
  -9  19   7     8712.40     8929.25    256.16 o 
  -8  19   7     6959.31     7029.37    214.98 o 
  -7  19   7     4408.52     4450.16    162.01 o 
  -6  19   7    10739.68    10524.43    267.36 o 
  -5  19   7     3015.89     2918.08    102.88 o 
  -4  19   7     3059.62     3020.83    105.79 o 
  -3  19   7     6440.72     6470.52    162.56 o 
  -2  19   7     3824.63     3601.29    129.37 o 
  -1  19   7     3837.82     3693.46    140.29 o 
   0  19   7     6897.07     6990.58    218.33 o 
   1  19   7     3802.63     3622.48    145.24 o 
   2  19   7     3573.23     3345.91    150.89 o 
   3  19   7     6721.24     6702.58    208.57 o 
   4  19   7     2904.44     2632.86    158.84 o 
   5  19   7     3392.97     3007.89    162.20 o 
   6  19   7    10226.49    10684.63    289.61 o 
   7  19   7     3751.04     4075.50    164.26 o 
   8  19   7     6371.02     6190.18    275.17 o 
   9  19   7     8379.03     9206.90    382.74 o 
  10  19   7     2130.08     2300.47    205.66 o 
  11  19   7     5262.32     6154.48    309.23 o 
 -10  20   7     2230.36     2413.61    199.78 o 
  -9  20   7     4839.86     4403.84    258.78 o 
  -8  20   7     4220.47     4196.95    184.12 o 
  -7  20   7     5467.76     6118.73    210.00 o 
  -6  20   7     1888.08     1980.92    119.72 o 
  -5  20   7     4401.63     4575.41    136.51 o 
  -4  20   7     1682.25     1634.13     94.99 o 
  -3  20   7      283.45      331.40     70.29 o 
  -2  20   7     7545.00     7830.77    195.95 o 
  -1  20   7     7068.37     7023.31    202.24 o 
   0  20   7       71.60       88.87     73.09 o 
   1  20   7     6646.40     6795.32    203.12 o 
   2  20   7     7584.85     7702.17    252.40 o 
   3  20   7      404.85      414.17     86.36 o 
   4  20   7     1953.81     1963.39    155.01 o 
   5  20   7     4659.39     4862.86    259.23 o 
   6  20   7     1844.75     1840.85    136.56 o 
   7  20   7     5572.18     6241.90    328.17 o 
   8  20   7     4569.62     4698.13    327.14 o 
   9  20   7     5026.28     4740.80    279.41 o 
  10  20   7     2032.14     2135.18    201.63 o 
  -9  21   7     1968.67     2183.24    197.77 o 
  -8  21   7     3785.71     3859.44    193.72 o 
  -7  21   7    11010.09    11082.56    361.61 o 
  -6  21   7     2562.10     2628.35    153.90 o 
  -5  21   7     3841.43     3879.44    150.21 o 
  -4  21   7     3835.20     3910.46    144.84 o 
  -3  21   7      988.20     1180.76     92.82 o 
  -2  21   7     5317.56     5254.89    167.57 o 
  -1  21   7     5356.54     5290.85    176.11 o 
   0  21   7     5367.64     5431.22    179.73 o 
   1  21   7     4881.54     5023.64    164.81 o 
   2  21   7     5383.75     5475.62    229.77 o 
   3  21   7     1067.16     1029.98    116.18 o 
   4  21   7     3905.21     3831.10    219.16 o 
   5  21   7     3860.52     3922.13    237.40 o 
   6  21   7     2841.49     3076.29    267.76 o 
   7  21   7    10310.01    10687.94    532.45 o 
   8  21   7     3685.00     3731.65    302.52 o 
   9  21   7     1907.56     2192.56    246.57 o 
  -7  22   7     2198.22     2141.30    159.27 o 
  -6  22   7       93.31       89.63    107.41 o 
  -5  22   7     1507.94     1684.59    139.80 o 
  -4  22   7     2919.59     2954.03    209.68 o 
  -3  22   7     2999.72     3158.07    227.61 o 
  -2  22   7     7025.87     7008.44    241.33 o 
  -1  22   7       80.46       92.42     95.40 o 
   0  22   7      122.09      104.22     96.99 o 
   1  22   7      119.60      149.14     96.99 o 
   2  22   7     6938.25     6870.36    374.68 o 
   3  22   7     2994.55     2722.25    241.59 o 
   4  22   7     2813.37     2881.30    249.14 o 
   5  22   7     1603.78     1737.71    202.29 o 
   6  22   7       95.05      181.56    160.46 o 
   7  22   7     2049.67     2074.15    277.03 o 
  -5  23   7     2860.02     3336.37    259.00 o 
  -4  23   7    10290.36    10671.88    977.39 o 
  -3  23   7     1830.75     1843.73    231.33 o 
  -2  23   7     4107.54     4304.12    351.22 o 
  -1  23   7     2651.82     2581.83    206.57 o 
   0  23   7      216.32      354.87    125.46 o 
   1  23   7     2361.10     2309.53    206.70 o 
   2  23   7     3747.48     3698.64    392.34 o 
   3  23   7     1815.37     1703.21    281.18 o 
   4  23   7    10757.60    11787.24    694.87 o 
   5  23   7     3157.53     3019.08    320.20 o 
  -2  24   7     1750.56     1614.60    179.14 o 
  -1  24   7     2829.89     3047.02    224.06 o 
   0  24   7     1695.46     1535.70    174.33 o 
   1  24   7     3092.11     2906.11    271.80 o 
   2  24   7     1879.20     2068.22    301.01 o 
   0   0   8     4255.99     3998.27    155.76 o 
   1   0   8    35225.28    34368.39    684.84 o 
   2   0   8    93795.29    92885.12   1549.36 o 
   3   0   8    18725.34    19606.33    335.20 o 
   4   0   8   131171.61   126916.67   2094.27 o 
   5   0   8      794.09      727.76     35.92 o 
   6   0   8     4216.94     3883.69     94.59 o 
   7   0   8     6005.43     6002.19    175.12 o 
   8   0   8    19384.20    18730.49    369.81 o 
   9   0   8      213.25      310.88     50.83 o 
  10   0   8    15114.14    15119.02    300.52 o 
  11   0   8    14108.46    14210.17    313.44 o 
  12   0   8     6280.36     6325.23    186.98 o 
  13   0   8     7812.35     7494.34    240.31 o 
  14   0   8     3242.57     3243.79    150.14 o 
  15   0   8     4716.29     4728.47    185.87 o 
  16   0   8     3617.25     3631.86    168.95 o 
  17   0   8     3987.48     4091.22    183.80 o 
 -17   1   8     2832.00     2713.35    244.88 o 
 -16   1   8     1656.10     1707.92    128.68 o 
 -15   1   8     2609.20     2641.78    140.19 o 
 -14   1   8     1067.61     1092.55    123.39 o 
 -13   1   8    23732.92    23759.60    566.52 o 
 -12   1   8     8038.59     7797.06    198.36 o 
 -11   1   8     5489.07     5379.79    187.95 o 
 -10   1   8     2882.10     2818.58    119.04 o 
  -9   1   8     2721.33     2756.75     99.06 o 
  -8   1   8    16988.47    16674.31    315.98 o 
  -7   1   8    14644.82    14184.39    288.57 o 
  -6   1   8    30502.60    31102.29    516.98 o 
  -5   1   8     4517.07     4732.39     98.21 o 
  -4   1   8    63133.53    63485.64    961.94 o 
  -3   1   8    24037.88    24591.36    379.54 o 
  -2   1   8   100600.83   100274.13   1703.94 o 
  -1   1   8    59949.84    59610.28   1024.12 o 
   0   1   8   102064.17    95711.19   1829.10 o 
   1   1   8    59108.50    58378.26   1148.81 o 
   2   1   8    98926.73    95074.84   1634.68 o 
   3   1   8    22389.95    22249.18    395.18 o 
   4   1   8    67814.07    68568.16   1045.33 o 
   5   1   8     4586.39     4774.77    110.58 o 
   6   1   8    31917.39    31215.08    542.76 o 
   7   1   8    15472.75    14850.32    403.80 o 
   8   1   8    18654.90    17950.33    323.20 o 
   9   1   8     3241.55     3292.49     96.94 o 
  10   1   8     2419.88     2534.62    106.00 o 
  11   1   8     5493.83     5416.18    198.48 o 
  12   1   8     8305.61     7990.25    247.51 o 
  13   1   8    22278.52    21536.59    563.56 o 
  14   1   8     1068.31     1045.56     98.64 o 
  15   1   8     2577.02     2653.21    141.51 o 
  16   1   8     1477.01     1726.10    124.67 o 
  17   1   8     2628.46     2443.53    165.13 o 
 -17   2   8     8006.73     8731.86    432.08 o 
 -16   2   8      958.09      926.29    178.83 o 
 -15   2   8    10552.83    10280.88    381.77 o 
 -14   2   8      230.51      354.81    116.94 o 
 -13   2   8     8932.03     8626.15    286.40 o 
 -12   2   8     5555.57     5555.40    284.08 o 
 -11   2   8     7305.91     7280.17    241.27 o 
 -10   2   8     1929.69     1828.05    119.62 o 
  -9   2   8     2510.83     2500.78     99.00 o 
  -8   2   8     3653.86     3639.38     94.20 o 
  -7   2   8    15183.50    15180.21    436.87 o 
  -6   2   8     3387.98     3604.92     98.40 o 
  -5   2   8     1279.61     1362.90     54.82 o 
  -4   2   8    39206.26    39623.57    561.82 o 
  -3   2   8    66600.70    66416.06    971.25 o 
  -2   2   8    70789.50    71995.11   1184.69 o 
  -1   2   8    38136.09    39976.77    617.84 o 
   0   2   8   107005.98   106383.77   1804.76 o 
   1   2   8    36611.17    37792.86    847.21 o 
   2   2   8    79256.50    78134.59   1275.29 o 
   3   2   8    67751.48    67442.14   1128.61 o 
   4   2   8    39233.44    39264.70    730.84 o 
   5   2   8     1534.58     1613.73     59.15 o 
   6   2   8     2642.88     2835.76     83.59 o 
   7   2   8    12373.71    12419.93    301.01 o 
   8   2   8     3435.59     3382.66    103.73 o 
   9   2   8     2606.27     2784.08     98.96 o 
  10   2   8     2173.74     2237.07     86.55 o 
  11   2   8     7268.21     7340.04    213.94 o 
  12   2   8     5463.00     5512.22    200.08 o 
  13   2   8     8181.34     8076.15    260.37 o 
  14   2   8      254.99      351.20     85.89 o 
  15   2   8    10236.38     9662.88    298.87 o 
  16   2   8      839.31     1039.10    120.74 o 
  17   2   8     8059.07     8039.23    348.80 o 
 -17   3   8     4319.29     4002.41    313.70 o 
 -16   3   8      574.08      597.76    168.27 o 
 -15   3   8    14929.32    14458.69    499.42 o 
 -14   3   8     2282.28     2198.35    152.73 o 
 -13   3   8     3345.25     3353.92    177.84 o 
 -12   3   8    12095.31    12225.29    368.57 o 
 -11   3   8     2269.63     2161.86    138.99 o 
 -10   3   8      304.12      308.84     87.93 o 
  -9   3   8     4528.42     4596.66    122.39 o 
  -8   3   8    42847.14    42706.49    697.49 o 
  -7   3   8    12953.28    13573.38    247.26 o 
  -6   3   8    22251.61    22512.45    387.89 o 
  -5   3   8    41695.05    42492.77    610.58 o 
  -4   3   8    26487.76    27631.53    457.03 o 
  -3   3   8    42338.33    44506.61    667.74 o 
  -2   3   8   111056.34   112181.59   1593.32 o 
  -1   3   8     3868.60     4158.94     85.49 o 
   0   3   8   176383.56   178018.42   2847.16 o 
   1   3   8     4154.96     4474.82    137.38 o 
   2   3   8   110134.27   109232.87   1763.67 o 
   3   3   8    45738.89    46888.90    782.76 o 
   4   3   8    29515.30    30235.26    466.58 o 
   5   3   8    39216.68    39255.59    773.01 o 
   6   3   8    21088.33    20507.15    421.87 o 
   7   3   8    11416.54    11773.41    261.41 o 
   8   3   8    42861.86    42135.91    737.72 o 
   9   3   8     3933.25     3910.28    125.38 o 
  10   3   8      392.52      443.40     63.33 o 
  11   3   8     2272.92     2359.84    101.37 o 
  12   3   8    12195.18    11768.05    308.45 o 
  13   3   8     3335.83     3394.50    163.92 o 
  14   3   8     2562.28     2548.96    196.95 o 
  15   3   8    14085.85    14238.12    451.35 o 
  16   3   8      513.03      533.14    115.37 o 
  17   3   8     4488.41     4348.06    382.07 o 
 -17   4   8     5028.53     5511.18    332.35 o 
 -16   4   8      440.66      627.15    233.84 o 
 -15   4   8    12345.12    12853.29    546.66 o 
 -14   4   8     4796.98     5042.01    225.43 o 
 -13   4   8     5104.81     4769.82    213.55 o 
 -12   4   8     1475.02     1398.00    121.72 o 
 -11   4   8     5595.21     5439.30    214.80 o 
 -10   4   8    32574.61    31587.70    769.83 o 
  -9   4   8     8711.54     8764.48    151.24 o 
  -8   4   8     8035.60     8494.25    182.51 o 
  -7   4   8     3833.20     3998.41    116.39 o 
  -6   4   8    28026.49    29126.69    495.10 o 
  -5   4   8    29235.61    30352.21    424.76 o 
  -4   4   8    17166.88    17632.70    254.42 o 
  -3   4   8    22478.39    23203.11    356.99 o 
  -2   4   8    38014.88    39160.76    633.75 o 
  -1   4   8    19200.98    19858.56    301.37 o 
   0   4   8   185541.55   184116.81   2794.47 o 
   1   4   8    17656.93    17825.08    375.36 o 
   2   4   8    41909.86    42506.05    595.84 o 
   3   4   8    20934.02    21024.71    381.82 o 
   4   4   8    15206.27    15258.04    296.73 o 
   5   4   8    30556.88    31066.14    523.44 o 
   6   4   8    31343.06    31953.21    672.94 o 
   7   4   8     5572.30     5239.28    165.32 o 
   8   4   8     9584.22     9779.19    210.00 o 
   9   4   8     8275.45     7827.45    216.69 o 
  10   4   8    33678.41    32766.02    652.87 o 
  11   4   8     4965.09     5055.79    160.38 o 
  12   4   8     1238.76     1176.83     97.77 o 
  13   4   8     5519.20     5183.54    210.54 o 
  14   4   8     5514.30     5600.81    239.69 o 
  15   4   8    11552.19    11539.30    398.36 o 
  16   4   8      381.99      637.91    125.31 o 
  17   4   8     4779.63     4809.36    251.74 o 
 -17   5   8     4845.40     4913.29    321.78 o 
 -16   5   8     4812.15     4888.49    331.45 o 
 -15   5   8    13499.90    13623.16    477.46 o 
 -14   5   8     6968.69     6751.45    267.12 o 
 -13   5   8      366.17      379.56    103.08 o 
 -12   5   8       45.80       78.41     86.31 o 
 -11   5   8     8839.53     8402.75    273.63 o 
 -10   5   8       78.38       70.64     48.05 o 
  -9   5   8     6660.62     6470.53    152.72 o 
  -8   5   8    16885.84    17378.10    301.13 o 
  -7   5   8     2608.73     2799.75     92.49 o 
  -6   5   8    29960.02    30102.08    525.92 o 
  -5   5   8    66701.52    68478.80    969.89 o 
  -4   5   8    44855.02    45708.03    643.79 o 
  -3   5   8     2881.29     3015.07     70.81 o 
  -2   5   8    79687.47    80326.63   1196.60 o 
  -1   5   8    15196.52    15214.85    253.04 o 
   0   5   8    67193.02    68669.03   1000.54 o 
   1   5   8    17001.25    16860.49    306.66 o 
   2   5   8    84504.20    84588.39   1168.53 o 
   3   5   8     3059.94     3145.20     77.84 o 
   4   5   8    42577.27    42390.95    667.32 o 
   5   5   8    63802.84    64500.72   1142.79 o 
   6   5   8    30246.26    31061.98    680.45 o 
   7   5   8     2435.79     2597.88    104.89 o 
   8   5   8    17401.34    17226.58    353.21 o 
   9   5   8     6342.90     6175.39    182.91 o 
  10   5   8       55.94      134.09     64.55 o 
  11   5   8     7366.17     7154.71    206.12 o 
  12   5   8      130.82      245.70     69.23 o 
  13   5   8      554.02      592.43     88.71 o 
  14   5   8     7662.92     7752.89    289.73 o 
  15   5   8    12803.55    13328.26    627.67 o 
  16   5   8     5135.86     5325.96    340.17 o 
  17   5   8     4695.62     4331.19    236.06 o 
 -17   6   8     2968.96     2955.17    260.85 o 
 -16   6   8     1815.36     2277.00    191.59 o 
 -15   6   8     5008.58     5495.59    267.70 o 
 -14   6   8     1517.62     1396.44    138.05 o 
 -13   6   8     6525.02     6413.94    249.12 o 
 -12   6   8     1676.41     1520.58    152.40 o 
 -11   6   8    24235.45    23593.18    530.75 o 
 -10   6   8     9903.61     9884.40    249.79 o 
  -9   6   8    16762.63    16648.52    313.59 o 
  -8   6   8     4256.08     4437.24    166.50 o 
  -7   6   8    14449.34    14677.01    324.43 o 
  -6   6   8    36936.96    37549.23    613.22 o 
  -5   6   8     7730.66     7855.42    183.25 o 
  -4   6   8     9013.58     9009.62    148.27 o 
  -3   6   8     8811.26     8792.79    152.30 o 
  -2   6   8    58758.34    60645.43    957.08 o 
  -1   6   8    62403.78    63037.93    876.85 o 
   0   6   8    59947.50    61386.10    903.99 o 
   1   6   8    56748.80    57491.49    851.15 o 
   2   6   8    58616.49    59341.23    857.60 o 
   3   6   8     8757.48     8678.68    163.06 o 
   4   6   8     8503.82     8238.99    163.00 o 
   5   6   8     7414.97     7460.63    179.46 o 
   6   6   8    38279.88    36998.35    709.65 o 
   7   6   8    13877.26    13816.12    283.04 o 
   8   6   8     3537.99     3626.53    129.95 o 
   9   6   8    17715.37    17252.37    348.91 o 
  10   6   8     9625.93     9429.28    246.72 o 
  11   6   8    21299.61    20577.75    467.79 o 
  12   6   8     1492.00     1559.02     97.42 o 
  13   6   8     6810.38     6379.22    236.37 o 
  14   6   8     1643.89     1653.08    146.18 o 
  15   6   8     4824.76     4725.83    226.26 o 
  16   6   8     1867.62     1860.34    168.01 o 
  17   6   8     2999.24     2630.88    187.99 o 
 -16   7   8     4414.68     4546.60    255.56 o 
 -15   7   8      904.04      946.14    199.80 o 
 -14   7   8     6222.89     6390.05    261.42 o 
 -13   7   8     2458.37     2384.36    121.06 o 
 -12   7   8     4622.98     4685.45    169.75 o 
 -11   7   8    17684.98    17407.80    425.55 o 
 -10   7   8     3388.35     3499.48    132.13 o 
  -9   7   8    15927.66    15577.40    293.72 o 
  -8   7   8     8885.09     8898.44    246.66 o 
  -7   7   8       17.04      101.86     41.45 o 
  -6   7   8    62139.70    62686.08    918.21 o 
  -5   7   8     2107.41     2138.75     68.45 o 
  -4   7   8    61275.43    60647.12   1012.20 o 
  -3   7   8    16183.99    16084.79    255.88 o 
  -2   7   8    62687.00    64407.26    891.01 o 
  -1   7   8    12618.47    12723.68    214.44 o 
   0   7   8     6503.14     6537.03    121.26 o 
   1   7   8    16240.07    16454.24    243.14 o 
   2   7   8    65480.59    67288.88    871.95 o 
   3   7   8    17693.84    17640.18    280.27 o 
   4   7   8    58573.77    58387.42    880.76 o 
   5   7   8     1941.06     2045.92     78.66 o 
   6   7   8    63433.32    62764.16   1030.11 o 
   7   7   8        7.11       55.45     53.76 o 
   8   7   8     9730.87     9726.08    214.98 o 
   9   7   8    15685.78    15314.10    313.84 o 
  10   7   8     3024.44     3029.00    130.68 o 
  11   7   8    16553.27    16413.48    362.68 o 
  12   7   8     4629.04     4464.50    168.84 o 
  13   7   8     2827.10     2580.37    164.65 o 
  14   7   8     7001.53     6785.96    311.53 o 
  15   7   8     1072.39      990.76    124.95 o 
  16   7   8     4662.70     4415.50    335.92 o 
  17   7   8     1838.17     1599.43    318.35 o 
 -16   8   8     2363.57     2483.28    205.41 o 
 -15   8   8     1319.19     1492.04    147.03 o 
 -14   8   8     2427.34     2539.01    189.06 o 
 -13   8   8     8669.31     8491.37    249.60 o 
 -12   8   8      877.66      963.20     88.39 o 
 -11   8   8    19650.67    18950.69    473.84 o 
 -10   8   8    10190.07     9971.33    241.99 o 
  -9   8   8    14534.79    14405.97    274.49 o 
  -8   8   8     4104.02     4218.45    126.69 o 
  -7   8   8     6676.40     6793.34    160.57 o 
  -6   8   8    14092.66    14309.36    236.19 o 
  -5   8   8     9319.98     9223.49    165.57 o 
  -4   8   8    37106.30    37674.67    666.49 o 
  -3   8   8       94.40      118.82     30.29 o 
  -2   8   8    40365.73    41744.87    574.24 o 
  -1   8   8    37950.54    38987.28    530.42 o 
   0   8   8      198.51      252.62     26.66 o 
   1   8   8    36343.61    37184.00    493.95 o 
   2   8   8    40065.25    41188.09    523.69 o 
   3   8   8       39.75       84.88     19.33 o 
   4   8   8    43302.91    43640.30    645.87 o 
   5   8   8     9174.36     9080.54    187.57 o 
   6   8   8    14844.35    14648.90    296.13 o 
   7   8   8     6616.30     6666.52    174.32 o 
   8   8   8     3824.04     3733.67    131.72 o 
   9   8   8    13912.09    13558.09    291.91 o 
  10   8   8    10992.51    10908.50    257.03 o 
  11   8   8    20189.73    19458.69    617.15 o 
  12   8   8     1064.20     1073.30     98.18 o 
  13   8   8     8447.38     8260.28    277.93 o 
  14   8   8     2694.80     2485.59    149.82 o 
  15   8   8     1591.85     1436.27    155.73 o 
  16   8   8     2625.78     2638.69    190.84 o 
 -16   9   8      816.77      750.38    151.20 o 
 -15   9   8     1250.88     1240.75     99.01 o 
 -14   9   8     5291.35     5293.02    189.82 o 
 -13   9   8     7495.12     7593.19    234.80 o 
 -12   9   8     4222.78     4332.46    169.44 o 
 -11   9   8     6518.74     6154.82    204.74 o 
 -10   9   8    13420.68    12674.88    287.72 o 
  -9   9   8    16830.43    16196.13    296.27 o 
  -8   9   8     6965.52     7089.42    165.53 o 
  -7   9   8     9473.67     9665.52    190.35 o 
  -6   9   8    31445.16    31136.83    495.85 o 
  -5   9   8    17324.73    16988.84    248.74 o 
  -4   9   8    32676.58    32123.02    476.39 o 
  -3   9   8     2129.64     2279.63     69.07 o 
  -2   9   8    43212.05    42714.71    648.51 o 
  -1   9   8    32485.86    33020.02    460.42 o 
   0   9   8    20936.36    20858.71    292.39 o 
   1   9   8    31085.09    32089.38    459.70 o 
   2   9   8    47399.89    47576.66    589.42 o 
   3   9   8     1913.30     2085.71     68.90 o 
   4   9   8    33863.75    33440.81    530.16 o 
   5   9   8    16113.28    15732.88    305.11 o 
   6   9   8    30852.56    30833.05    567.40 o 
   7   9   8     9157.19     9042.24    216.44 o 
   8   9   8     7148.60     7086.40    184.92 o 
   9   9   8    18027.00    17444.48    354.37 o 
  10   9   8    12933.30    12442.41    289.53 o 
  11   9   8     6107.77     6176.26    205.89 o 
  12   9   8     4173.72     4091.18    200.35 o 
  13   9   8     7772.26     7122.13    219.45 o 
  14   9   8     5336.49     4940.49    292.48 o 
  15   9   8     1021.00      874.60    123.41 o 
  16   9   8     1044.78     1105.83    143.17 o 
 -16  10   8     1055.02     1157.17    115.77 o 
 -15  10   8      764.46      640.26     91.03 o 
 -14  10   8      239.11      315.62     83.80 o 
 -13  10   8    11881.48    12302.50    336.10 o 
 -12  10   8      388.86      452.88     85.28 o 
 -11  10   8     5879.02     5721.22    176.19 o 
 -10  10   8    20099.31    19724.97    416.87 o 
  -9  10   8     2787.17     2684.08     85.68 o 
  -8  10   8    15608.40    15278.32    290.22 o 
  -7  10   8    46170.93    44725.50    740.65 o 
  -6  10   8     4892.11     4787.61    112.75 o 
  -5  10   8    12961.59    12743.72    209.56 o 
  -4  10   8    28050.56    27983.32    399.61 o 
  -3  10   8    27241.47    27326.56    411.59 o 
  -2  10   8    33176.31    32834.05    474.56 o 
  -1  10   8     9361.71     9394.85    156.49 o 
   0  10   8      581.66      786.06     42.30 o 
   1  10   8     9997.84     9903.89    140.64 o 
   2  10   8    31271.20    31730.94    415.27 o 
   3  10   8    27334.05    27934.92    401.87 o 
   4  10   8    30813.25    30864.31    480.55 o 
   5  10   8    13166.62    12667.94    250.00 o 
   6  10   8     4739.15     4692.36    142.68 o 
   7  10   8    47384.23    45329.92    800.40 o 
   8  10   8    15508.17    15292.54    317.58 o 
   9  10   8     2710.77     2662.68    124.92 o 
  10  10   8    19642.83    19401.13    413.62 o 
  11  10   8     5708.96     6082.02    244.13 o 
  12  10   8      482.03      536.22     92.24 o 
  13  10   8    11814.33    11888.96    341.65 o 
  14  10   8      319.55      342.80     71.80 o 
  15  10   8      945.79      836.70    122.89 o 
  16  10   8     1004.92     1093.05    148.87 o 
 -15  11   8      878.17      976.72    119.98 o 
 -14  11   8     1329.97     1393.66    114.58 o 
 -13  11   8     3617.10     3640.70    165.27 o 
 -12  11   8    13195.73    13084.78    358.00 o 
 -11  11   8      842.45      832.41     84.13 o 
 -10  11   8     5377.80     5242.00    168.99 o 
  -9  11   8    10895.05    10577.08    226.53 o 
  -8  11   8    24529.48    24270.40    422.97 o 
  -7  11   8    12478.42    12541.76    239.19 o 
  -6  11   8    23517.76    23034.96    381.07 o 
  -5  11   8     1528.89     1465.41     61.31 o 
  -4  11   8     8959.51     8715.96    158.77 o 
  -3  11   8     8818.21     8763.84    163.96 o 
  -2  11   8    53326.04    52585.79    797.73 o 
  -1  11   8      394.67      493.25     44.41 o 
   0  11   8    29836.44    29990.94    416.48 o 
   1  11   8      307.41      363.34     39.01 o 
   2  11   8    58402.59    58819.49    701.38 o 
   3  11   8     9574.98     9533.64    176.96 o 
   4  11   8     8719.91     8648.94    188.79 o 
   5  11   8     1713.64     1665.73     79.98 o 
   6  11   8    23065.54    22792.97    409.42 o 
   7  11   8    11998.87    11709.29    263.98 o 
   8  11   8    25824.22    24291.80    498.58 o 
   9  11   8    10645.23    10630.78    263.28 o 
  10  11   8     6010.44     6057.34    181.77 o 
  11  11   8     1141.67     1237.83    108.81 o 
  12  11   8    13065.74    12867.55    334.91 o 
  13  11   8     3169.30     3284.10    157.55 o 
  14  11   8     1406.86     1470.87    113.51 o 
  15  11   8      957.73      865.88    142.21 o 
 -15  12   8     2596.64     2528.26    170.09 o 
 -14  12   8     4294.59     4563.72    251.06 o 
 -13  12   8     5657.69     5554.13    260.65 o 
 -12  12   8      900.43      894.70     85.28 o 
 -11  12   8     2920.34     2790.71    138.74 o 
 -10  12   8     3654.80     3517.23    202.38 o 
  -9  12   8    10704.97    10235.15    230.47 o 
  -8  12   8    17001.57    16569.57    304.79 o 
  -7  12   8    12710.00    12628.92    242.36 o 
  -6  12   8    27839.71    27529.02    456.75 o 
  -5  12   8     7491.18     7801.24    152.16 o 
  -4  12   8     3599.87     3588.02    100.92 o 
  -3  12   8    23816.04    23468.94    349.97 o 
  -2  12   8     6996.82     7000.31    137.34 o 
  -1  12   8       23.65       51.58     42.17 o 
   0  12   8    21721.23    22805.49    327.92 o 
   1  12   8      175.43      252.82     41.07 o 
   2  12   8     5466.83     5432.26    117.35 o 
   3  12   8    23965.98    24142.02    383.90 o 
   4  12   8     3904.73     4030.58    122.24 o 
   5  12   8     7133.83     6983.67    171.59 o 
   6  12   8    29547.50    28382.43    490.36 o 
   7  12   8    11962.10    11547.34    284.67 o 
   8  12   8    16254.24    16081.08    361.49 o 
   9  12   8    10757.03    10402.38    260.94 o 
  10  12   8     4331.34     4178.46    199.92 o 
  11  12   8     2786.64     2696.20    142.77 o 
  12  12   8     1193.88     1203.07    113.29 o 
  13  12   8     5794.67     5920.17    205.88 o 
  14  12   8     3908.73     3951.83    179.94 o 
  15  12   8     2607.98     2401.07    191.81 o 
 -15  13   8     1507.65     1579.12    327.76 o 
 -14  13   8     1792.99     1701.84    151.26 o 
 -13  13   8     1924.04     2034.26    148.65 o 
 -12  13   8     5385.87     5626.55    195.96 o 
 -11  13   8     6139.88     5642.83    223.44 o 
 -10  13   8     2470.34     2529.59    126.28 o 
  -9  13   8    20406.22    20141.41    369.87 o 
  -8  13   8    13031.33    12657.90    240.98 o 
  -7  13   8     7773.77     7762.58    174.53 o 
  -6  13   8    30817.66    30732.65    511.32 o 
  -5  13   8     4771.22     4763.02    114.89 o 
  -4  13   8    13472.49    13456.58    254.78 o 
  -3  13   8    15537.42    15293.76    253.98 o 
  -2  13   8     3634.26     3687.45     97.25 o 
  -1  13   8    13764.67    13555.06    231.96 o 
   0  13   8    27295.21    26935.13    427.31 o 
   1  13   8    12309.48    12351.93    205.01 o 
   2  13   8     3003.82     3019.63     99.80 o 
   3  13   8    15482.61    15492.89    280.51 o 
   4  13   8    14648.94    14547.50    275.90 o 
   5  13   8     4337.14     4235.76    131.10 o 
   6  13   8    29135.92    28131.83    544.01 o 
   7  13   8     7336.01     6988.38    203.77 o 
   8  13   8    14360.09    14093.24    311.88 o 
   9  13   8    19689.82    19335.08    425.63 o 
  10  13   8     2170.43     2408.99    126.70 o 
  11  13   8     6180.34     5796.15    177.77 o 
  12  13   8     5113.86     5166.39    232.03 o 
  13  13   8     2011.47     2096.78    146.79 o 
  14  13   8     2051.55     2309.20    229.57 o 
 -14  14   8     4142.71     4589.06    237.32 o 
 -13  14   8       73.35      238.17    111.54 o 
 -12  14   8     2988.57     3122.00    156.51 o 
 -11  14   8    10602.95    10512.74    307.03 o 
 -10  14   8     2435.40     2173.65    135.93 o 
  -9  14   8    12953.81    12687.65    267.33 o 
  -8  14   8    11572.91    11366.96    238.09 o 
  -7  14   8     5149.60     4949.59    161.88 o 
  -6  14   8    24437.95    23970.63    420.04 o 
  -5  14   8     5728.94     5728.64    139.36 o 
  -4  14   8    16668.06    16311.54    291.28 o 
  -3  14   8     6238.86     6246.92    140.42 o 
  -2  14   8     2428.92     2433.83     84.09 o 
  -1  14   8     7717.29     7613.65    149.38 o 
   0  14   8     7046.31     7348.91    154.98 o 
   1  14   8     7024.34     6990.40    143.50 o 
   2  14   8     2354.77     2506.16    102.27 o 
   3  14   8     6335.88     6235.13    155.74 o 
   4  14   8    16414.44    15707.86    326.87 o 
   5  14   8     5830.48     5719.12    161.24 o 
   6  14   8    23888.46    23260.11    451.00 o 
   7  14   8     6116.16     6183.78    180.06 o 
   8  14   8    10909.58    10499.10    270.99 o 
   9  14   8    12225.10    11772.57    297.39 o 
  10  14   8     2474.06     2602.26    132.36 o 
  11  14   8    10417.46    10171.85    259.36 o 
  12  14   8     3493.40     3597.46    168.49 o 
  13  14   8      106.77      187.95    110.42 o 
  14  14   8     4004.27     4194.97    212.36 o 
 -13  15   8       83.13      171.84    115.90 o 
 -12  15   8     4346.16     4530.04    187.49 o 
 -11  15   8     7449.65     7325.79    275.03 o 
 -10  15   8     6194.38     6377.38    252.53 o 
  -9  15   8     2995.25     3012.58    120.81 o 
  -8  15   8     9076.71     9440.83    236.34 o 
  -7  15   8     8365.65     8566.54    203.52 o 
  -6  15   8    12692.54    12552.23    246.40 o 
  -5  15   8    11299.42    10780.18    216.38 o 
  -4  15   8    20340.51    20091.23    360.23 o 
  -3  15   8     4764.05     4805.80    129.64 o 
  -2  15   8    12190.83    11770.47    219.98 o 
  -1  15   8     1195.55     1213.02     69.51 o 
   0  15   8     1502.47     1537.20     72.18 o 
   1  15   8     1678.68     1785.37     81.93 o 
   2  15   8    11725.96    11860.21    234.90 o 
   3  15   8     3437.25     3544.42    134.11 o 
   4  15   8    21298.28    21621.34    434.78 o 
   5  15   8    11534.73    11157.97    263.88 o 
   6  15   8    12054.26    12008.36    268.21 o 
   7  15   8     8541.32     8529.32    233.08 o 
   8  15   8    10026.87    10196.02    257.60 o 
   9  15   8     2725.32     2883.36    140.96 o 
  10  15   8     6266.93     6648.96    206.76 o 
  11  15   8     7084.03     7011.44    208.70 o 
  12  15   8     4256.49     4149.53    199.85 o 
  13  15   8      127.68       93.27    112.11 o 
 -13  16   8     1094.68     1133.37    128.94 o 
 -12  16   8     5418.57     5516.22    268.37 o 
 -11  16   8     5200.15     5455.98    227.53 o 
 -10  16   8     9016.66     9198.96    411.97 o 
  -9  16   8     7125.64     7479.05    199.39 o 
  -8  16   8     5402.23     5477.42    188.43 o 
  -7  16   8    11420.98    11087.52    245.14 o 
  -6  16   8     3137.24     3268.81    127.33 o 
  -5  16   8     6949.55     6983.03    158.84 o 
  -4  16   8     9519.30     9534.77    194.81 o 
  -3  16   8     6916.67     7018.55    156.68 o 
  -2  16   8     1816.63     1935.02     87.73 o 
  -1  16   8     4474.77     4364.59    124.66 o 
   0  16   8     7191.66     7048.93    156.81 o 
   1  16   8     3853.90     3944.00    129.29 o 
   2  16   8     1638.73     1698.13     86.94 o 
   3  16   8     6978.76     6948.61    184.29 o 
   4  16   8     8484.00     8219.33    270.82 o 
   5  16   8     6156.45     6196.25    192.53 o 
   6  16   8     2854.75     2751.68    129.45 o 
   7  16   8    11070.84    10862.97    298.08 o 
   8  16   8     5784.44     5837.68    188.51 o 
   9  16   8     6732.43     6683.46    213.52 o 
  10  16   8     8338.88     8427.89    242.05 o 
  11  16   8     4525.03     4371.32    184.90 o 
  12  16   8     5929.69     6502.24    265.18 o 
  13  16   8     1288.68     1318.87    145.49 o 
 -12  17   8     1798.52     1972.50    165.83 o 
 -11  17   8     5317.85     5785.07    271.91 o 
 -10  17   8    10932.65    11112.44    364.84 o 
  -9  17   8     2146.70     2122.17    138.96 o 
  -8  17   8     9914.67    10337.25    259.26 o 
  -7  17   8     7305.25     7229.93    187.28 o 
  -6  17   8     1513.51     1455.43     93.35 o 
  -5  17   8    30747.61    30033.46    504.15 o 
  -4  17   8    14189.87    13898.87    262.55 o 
  -3  17   8     1466.13     1620.16     82.06 o 
  -2  17   8     4198.46     4027.43    126.02 o 
  -1  17   8      897.25      865.80     77.01 o 
   0  17   8     3660.45     3436.66    138.02 o 
   1  17   8     1189.06     1086.51     80.42 o 
   2  17   8     4635.24     4495.37    143.59 o 
   3  17   8     1598.09     1510.31     91.82 o 
   4  17   8    13146.62    12852.94    368.40 o 
   5  17   8    30265.13    30024.99    650.82 o 
   6  17   8     1693.26     1705.34    107.12 o 
   7  17   8     7239.04     7071.52    230.64 o 
   8  17   8    10062.46     9569.60    292.52 o 
   9  17   8     2272.72     2331.47    142.69 o 
  10  17   8    10724.81    10723.13    331.99 o 
  11  17   8     4806.61     4733.36    239.85 o 
  12  17   8     1812.74     1735.60    158.06 o 
 -11  18   8      509.49      670.49    173.56 o 
 -10  18   8     9163.12     9026.71    374.75 o 
  -9  18   8      565.91      589.09     78.99 o 
  -8  18   8     5625.28     5626.69    180.28 o 
  -7  18   8    11008.28    11203.02    275.92 o 
  -6  18   8       66.20      145.89     71.52 o 
  -5  18   8     5709.65     5777.24    142.72 o 
  -4  18   8     3592.59     3405.03    119.51 o 
  -3  18   8     1222.59     1262.33     80.62 o 
  -2  18   8     1149.87     1184.51     84.42 o 
  -1  18   8     1242.25     1260.53     87.61 o 
   0  18   8    13934.35    13660.22    316.82 o 
   1  18   8     1457.13     1350.86     98.24 o 
   2  18   8     1110.26     1096.59     99.68 o 
   3  18   8     1270.16     1244.95     92.67 o 
   4  18   8     3944.15     4025.68    181.14 o 
   5  18   8     5693.67     6021.32    223.42 o 
   6  18   8       58.42       74.33     83.20 o 
   7  18   8    11453.28    11526.83    312.19 o 
   8  18   8     5121.03     5377.73    205.81 o 
   9  18   8      494.04      658.66    129.34 o 
  10  18   8     9836.42    10269.96    405.00 o 
  11  18   8      505.48      383.52    146.98 o 
 -11  19   8     1417.64     1353.77    200.34 o 
 -10  19   8     6771.34     6749.06    314.36 o 
  -9  19   8      911.09     1081.71    106.11 o 
  -8  19   8     7610.33     8051.55    240.97 o 
  -7  19   8     5507.78     5451.03    181.01 o 
  -6  19   8     2025.30     2189.76    123.27 o 
  -5  19   8    13882.10    13773.61    254.90 o 
  -4  19   8     4197.97     4104.22    124.41 o 
  -3  19   8     3779.04     3638.85    126.24 o 
  -2  19   8     8086.49     7865.77    192.29 o 
  -1  19   8     2811.14     3010.59    128.71 o 
   0  19   8      631.17      672.29     92.17 o 
   1  19   8     2688.21     2631.58    128.82 o 
   2  19   8     7964.31     7618.21    273.06 o 
   3  19   8     4190.67     4262.43    158.84 o 
   4  19   8     4602.98     4546.97    218.31 o 
   5  19   8    13873.63    13831.94    381.91 o 
   6  19   8     2434.40     2540.80    138.45 o 
   7  19   8     5735.04     5834.81    232.28 o 
   8  19   8     7169.36     6964.91    300.41 o 
   9  19   8     1044.70     1240.49    171.69 o 
  10  19   8     6463.08     6874.43    331.84 o 
  -9  20   8     2494.08     2745.22    149.60 o 
  -8  20   8     6426.20     6697.86    253.16 o 
  -7  20   8    10195.49    10250.14    289.82 o 
  -6  20   8     3348.31     3655.74    151.95 o 
  -5  20   8     1799.35     1915.55     88.67 o 
  -4  20   8     2743.47     2754.18    108.82 o 
  -3  20   8     2816.59     2715.37    117.35 o 
  -2  20   8     2007.61     2031.26    106.17 o 
  -1  20   8     6236.09     6344.92    270.36 o 
   0  20   8      116.87      122.96     80.87 o 
   1  20   8     6315.70     6643.52    215.02 o 
   2  20   8     2185.86     2222.71    150.31 o 
   3  20   8     2820.40     2937.69    151.32 o 
   4  20   8     2643.92     2506.38    199.09 o 
   5  20   8     2233.42     2311.97    148.01 o 
   6  20   8     3193.76     3070.71    168.60 o 
   7  20   8     8981.58     9376.79    410.64 o 
   8  20   8     5997.84     6082.11    385.47 o 
   9  20   8     2459.63     2771.10    271.85 o 
  10  20   8     2805.48     2707.29    400.90 o 
  -8  21   8     3811.96     3964.91    197.08 o 
  -7  21   8     3173.53     3150.58    188.30 o 
  -6  21   8     4635.26     4864.95    202.73 o 
  -5  21   8      499.51      436.38     86.48 o 
  -4  21   8     1637.98     1657.79     97.62 o 
  -3  21   8     8937.25     9167.31    217.52 o 
  -2  21   8      745.00      752.11     86.89 o 
  -1  21   8     4603.11     4685.88    169.60 o 
   0  21   8     3015.46     2973.24    137.38 o 
   1  21   8     4761.35     5008.08    229.10 o 
   2  21   8      606.18      582.29    110.96 o 
   3  21   8     9088.70     8993.35    380.91 o 
   4  21   8     1606.60     1621.91    152.98 o 
   5  21   8      383.04      435.83    127.85 o 
   6  21   8     4827.00     5347.43    383.12 o 
   7  21   8     3616.74     4235.32    312.54 o 
   8  21   8     3877.40     3562.92    303.28 o 
  -7  22   8      724.91      832.23    126.66 o 
  -6  22   8     5339.57     5398.53    247.46 o 
  -5  22   8     1081.26     1186.02    130.00 o 
  -4  22   8     1460.03     1387.58    149.17 o 
  -3  22   8     4116.26     4006.72    289.61 o 
  -2  22   8     2237.72     2283.65    154.17 o 
  -1  22   8     2263.65     2534.38    167.64 o 
   0  22   8     2682.16     2717.23    173.37 o 
   1  22   8     1964.87     2185.44    201.71 o 
   2  22   8     2046.86     2376.49    313.61 o 
   3  22   8     4111.74     4832.34    501.43 o 
   4  22   8     1243.93     1060.70    232.74 o 
   5  22   8     1262.66     1462.56    193.08 o 
   6  22   8     5077.55     5807.71    400.60 o 
   7  22   8      790.96      840.31    283.05 o 
  -5  23   8     1255.35     1371.55    189.88 o 
  -4  23   8      396.62      514.07    173.53 o 
  -3  23   8     7685.39     7137.07    408.67 o 
  -2  23   8     3758.79     3701.63    244.84 o 
  -1  23   8     1456.84     1580.86    150.24 o 
   0  23   8     2809.34     2873.68    184.49 o 
   1  23   8     1964.26     2035.54    235.85 o 
   2  23   8     3478.69     3887.53    393.10 o 
   3  23   8     7537.31     7660.88    537.42 o 
   4  23   8      374.52      362.73    210.68 o 
   5  23   8     1252.65     1294.48    233.80 o 
  -1  24   8      945.03      943.09    158.05 o 
   0  24   8        8.62       69.74    125.62 o 
   1  24   8      793.83      736.62    188.70 o 
   1   0   9    19313.87    17853.31    390.81 o 
   2   0   9    86267.21    85433.66   1349.40 o 
   3   0   9    83295.34    82273.87   1245.10 o 
   4   0   9     6020.42     6057.06    129.97 o 
   5   0   9    55151.42    55178.18    882.74 o 
   6   0   9     6330.68     5938.88    137.87 o 
   7   0   9     6848.09     6923.70    146.44 o 
   8   0   9    25962.55    25492.69    518.33 o 
   9   0   9     1018.91     1099.44     94.65 o 
  10   0   9     6683.32     6688.28    162.78 o 
  11   0   9    13035.47    13331.00    327.58 o 
  12   0   9    17905.70    17877.61    458.76 o 
  13   0   9      769.03      652.64     87.44 o 
  14   0   9     9575.17     9816.18    294.56 o 
  15   0   9      137.45      100.17     76.51 o 
  16   0   9      618.58      610.56     91.44 o 
  17   0   9     3792.22     3677.29    175.67 o 
 -17   1   9     1167.06     1371.06    116.56 o 
 -16   1   9     3153.60     2919.71    153.86 o 
 -15   1   9      576.93      623.42    101.18 o 
 -14   1   9     9124.12     8718.76    270.05 o 
 -13   1   9    23656.93    23549.20    523.20 o 
 -12   1   9    15887.84    15234.13    374.80 o 
 -11   1   9     1486.35     1408.67     83.93 o 
 -10   1   9     9907.65     9437.27    217.52 o 
  -9   1   9     2959.21     3038.35    114.96 o 
  -8   1   9     3108.25     3118.72    106.24 o 
  -7   1   9    71403.23    69275.88   1175.93 o 
  -6   1   9     7880.63     7921.27    190.93 o 
  -5   1   9     5479.36     5993.29    115.35 o 
  -4   1   9     5507.31     5349.61    113.33 o 
  -3   1   9    72196.71    72542.35   1110.77 o 
  -2   1   9    23051.29    23667.71    443.65 o 
  -1   1   9    22471.41    22378.02    380.42 o 
   0   1   9    16346.23    15820.65    343.40 o 
   1   1   9    23867.18    24588.69    451.22 o 
   2   1   9    22643.17    22945.01    375.65 o 
   3   1   9    73989.20    73641.54   1172.26 o 
   4   1   9     5622.28     5684.06    132.91 o 
   5   1   9     5667.68     5990.08    136.31 o 
   6   1   9     8207.32     7885.37    187.58 o 
   7   1   9    73512.65    71499.73   1522.15 o 
   8   1   9     2877.53     2903.57    105.06 o 
   9   1   9     3503.21     3497.64    110.72 o 
  10   1   9     8991.51     8757.26    218.84 o 
  11   1   9     1628.05     1537.36     98.48 o 
  12   1   9    16545.71    16368.10    421.40 o 
  13   1   9    23009.54    22612.63    580.83 o 
  14   1   9     9180.11     8834.59    276.14 o 
  15   1   9      785.56      885.97     97.93 o 
  16   1   9     3343.63     3422.86    167.83 o 
  17   1   9     1272.31     1369.78    180.82 o 
 -17   2   9     2113.66     2165.66    233.69 o 
 -16   2   9     1321.37     1069.81    153.60 o 
 -15   2   9     1734.53     1866.41    175.49 o 
 -14   2   9     8616.61     8410.87    403.28 o 
 -13   2   9     1699.91     1743.91    137.59 o 
 -12   2   9     3053.08     3196.00    181.77 o 
 -11   2   9    18670.65    18019.77    414.57 o 
 -10   2   9     2665.89     2571.58     93.99 o 
  -9   2   9    29928.26    29491.00    593.93 o 
  -8   2   9     6986.26     6980.87    159.03 o 
  -7   2   9    24052.72    24472.09    505.78 o 
  -6   2   9    38642.26    38631.96    597.23 o 
  -5   2   9    70894.91    72549.70   1026.03 o 
  -4   2   9    26297.06    26728.32    405.10 o 
  -3   2   9    61251.16    61106.72    892.28 o 
  -2   2   9    28519.88    29553.44    477.58 o 
  -1   2   9   110027.71   109807.96   1458.22 o 
   0   2   9     5203.61     4753.79    121.36 o 
   1   2   9   100113.91    96071.70   1750.26 o 
   2   2   9    28555.93    28306.98    461.22 o 
   3   2   9    67093.18    65566.76    968.85 o 
   4   2   9    28960.30    28674.61    447.07 o 
   5   2   9    72370.47    73319.77   1397.86 o 
   6   2   9    37760.83    37028.84    701.11 o 
   7   2   9    23531.25    23751.06    436.06 o 
   8   2   9     6811.46     6848.66    157.24 o 
   9   2   9    29866.96    30189.10    570.06 o 
  10   2   9     2374.71     2351.16    111.48 o 
  11   2   9    17769.98    17142.56    406.73 o 
  12   2   9     3055.14     3170.65    152.98 o 
  13   2   9     1954.24     1970.35    125.05 o 
  14   2   9     8117.90     8358.02    269.01 o 
  15   2   9     1874.79     1960.46    129.54 o 
  16   2   9     1185.29     1216.98    116.04 o 
  17   2   9     1873.72     1869.30    153.06 o 
 -17   3   9       82.38      240.83    264.00 o 
 -16   3   9     5824.56     5750.09    357.93 o 
 -15   3   9      586.12      705.23    140.92 o 
 -14   3   9    13035.39    12615.48    444.00 o 
 -13   3   9     1983.03     1923.02    142.42 o 
 -12   3   9     4799.66     5176.43    216.50 o 
 -11   3   9    17741.54    18116.99    578.82 o 
 -10   3   9     8300.93     8088.51    221.25 o 
  -9   3   9    19093.05    18783.62    419.66 o 
  -8   3   9    20802.16    20340.84    396.93 o 
  -7   3   9      951.15     1087.72     47.95 o 
  -6   3   9     3441.94     3342.07     87.62 o 
  -5   3   9       88.81      274.46     39.80 o 
  -4   3   9    13959.81    14646.77    225.89 o 
  -3   3   9     2030.59     2213.21     67.37 o 
  -2   3   9    32877.32    33206.90    460.24 o 
  -1   3   9    77259.14    79282.59   1093.25 o 
   0   3   9     2399.60     2516.55     74.26 o 
   1   3   9    76496.30    75831.38   1257.96 o 
   2   3   9    30662.75    30514.61    483.33 o 
   3   3   9     1720.80     1773.47     59.96 o 
   4   3   9    15113.62    15360.86    277.71 o 
   5   3   9       24.82      153.88     44.99 o 
   6   3   9     3090.56     3204.93    121.78 o 
   7   3   9      860.64     1016.20     64.92 o 
   8   3   9    23383.34    22744.38    401.44 o 
   9   3   9    20819.91    20003.45    400.44 o 
  10   3   9     7200.84     6844.73    214.84 o 
  11   3   9    18489.34    17769.25    388.43 o 
  12   3   9     5108.67     5065.62    273.66 o 
  13   3   9     1881.01     2002.35    148.05 o 
  14   3   9    12278.94    12007.81    353.15 o 
  15   3   9      446.18      504.13     96.67 o 
  16   3   9     5786.41     6043.25    270.00 o 
  17   3   9      121.59       78.34    104.46 o 
 -17   4   9     2216.21     2228.73    237.65 o 
 -16   4   9    12481.85    12413.17    566.40 o 
 -15   4   9     4264.39     4640.80    314.22 o 
 -14   4   9     2529.77     2781.63    168.14 o 
 -13   4   9     4876.71     4569.38    215.58 o 
 -12   4   9     2932.98     2676.56    156.04 o 
 -11   4   9     6807.51     7018.00    242.90 o 
 -10   4   9     1823.77     1955.95    104.42 o 
  -9   4   9    16743.27    16645.73    367.31 o 
  -8   4   9     1316.45     1351.66     69.80 o 
  -7   4   9    37862.52    38402.25    629.51 o 
  -6   4   9    41840.66    41687.21    753.06 o 
  -5   4   9    26984.11    27787.63    419.44 o 
  -4   4   9    57207.74    56436.31    839.46 o 
  -3   4   9    31150.99    30766.30    454.01 o 
  -2   4   9    11109.32    11578.45    172.34 o 
  -1   4   9    73546.47    73757.94    978.74 o 
   0   4   9      418.41      673.56     41.63 o 
   1   4   9    71690.49    70263.50   1169.20 o 
   2   4   9     9509.63     9238.89    167.29 o 
   3   4   9    30765.38    29584.79    461.30 o 
   4   4   9    56082.83    53829.43    896.82 o 
   5   4   9    27235.07    27346.78    478.85 o 
   6   4   9    42071.54    42215.05    915.65 o 
   7   4   9    35287.53    34044.98    644.58 o 
   8   4   9     1642.49     1735.06     78.25 o 
   9   4   9    16547.58    16472.87    401.53 o 
  10   4   9     1873.78     1982.67    104.90 o 
  11   4   9     6400.05     6205.23    249.61 o 
  12   4   9     2128.68     2038.19    100.59 o 
  13   4   9     5532.60     5538.25    206.92 o 
  14   4   9     2252.42     2336.55    146.17 o 
  15   4   9     4406.54     4499.40    284.61 o 
  16   4   9    12258.75    12495.86    445.14 o 
  17   4   9     2097.75     2254.03    172.34 o 
 -17   5   9       64.24        1.50    178.68 o 
 -16   5   9     3884.36     3853.33    299.44 o 
 -15   5   9      587.49      981.48    149.68 o 
 -14   5   9     8206.90     8254.24    299.14 o 
 -13   5   9     2070.68     1907.72    147.77 o 
 -12   5   9     2112.77     2106.85    110.25 o 
 -11   5   9    14222.13    14041.24    357.98 o 
 -10   5   9    26797.42    25753.46    598.11 o 
  -9   5   9    22343.51    22209.36    461.27 o 
  -8   5   9    17418.40    17503.09    321.39 o 
  -7   5   9    21056.81    20955.72    407.25 o 
  -6   5   9     2207.36     2374.24    102.32 o 
  -5   5   9     8820.13     8981.24    185.14 o 
  -4   5   9     6110.44     6396.86    123.10 o 
  -3   5   9     9822.71    10081.88    170.65 o 
  -2   5   9    18077.90    18072.11    272.98 o 
  -1   5   9    70269.69    72591.11    950.75 o 
   0   5   9    62710.74    62658.05    879.60 o 
   1   5   9    67026.98    67272.93    952.44 o 
   2   5   9    16030.81    15778.07    266.96 o 
   3   5   9    10921.03    11121.58    191.90 o 
   4   5   9     5535.81     5705.91    129.46 o 
   5   5   9     8735.00     8792.23    182.69 o 
   6   5   9     2193.01     2237.06     97.47 o 
   7   5   9    23059.21    22628.59    436.98 o 
   8   5   9    17542.59    16990.46    357.16 o 
   9   5   9    23704.63    23435.78    450.90 o 
  10   5   9    25222.46    24890.45    532.31 o 
  11   5   9    14487.20    13618.89    321.65 o 
  12   5   9     1969.70     2083.44    107.14 o 
  13   5   9     1977.60     2091.14    125.90 o 
  14   5   9     8058.10     8338.79    312.09 o 
  15   5   9      596.95      868.46    182.11 o 
  16   5   9     3658.43     3678.43    220.75 o 
  17   5   9       79.75       57.79    108.92 o 
 -17   6   9     1720.80     1808.02    334.64 o 
 -16   6   9     6272.37     6674.70    553.59 o 
 -15   6   9    12982.50    13196.96    472.45 o 
 -14   6   9      555.15      675.11    120.72 o 
 -13   6   9     2629.21     2662.58    169.86 o 
 -12   6   9     1389.56     1435.71    104.91 o 
 -11   6   9     4494.32     4498.15    164.55 o 
 -10   6   9     7264.18     7074.35    204.18 o 
  -9   6   9    12264.59    12194.66    247.08 o 
  -8   6   9     4345.62     4501.51    141.50 o 
  -7   6   9    23415.82    22994.76    441.23 o 
  -6   6   9     5711.38     5499.29    139.70 o 
  -5   6   9   107307.02   104612.89   1611.22 o 
  -4   6   9    25624.12    26165.46    455.55 o 
  -3   6   9    67654.35    67675.78    948.92 o 
  -2   6   9      485.37      602.01     39.39 o 
  -1   6   9    53290.47    53469.84    755.43 o 
   0   6   9    13622.24    14060.61    224.67 o 
   1   6   9    53534.75    53875.39    737.33 o 
   2   6   9      708.62      915.52     51.07 o 
   3   6   9    64035.07    62967.67   1018.81 o 
   4   6   9    25748.61    25175.86    427.05 o 
   5   6   9   104014.96   101506.42   1569.03 o 
   6   6   9     5994.17     5545.07    152.56 o 
   7   6   9    24513.69    24251.13    469.56 o 
   8   6   9     4573.19     4552.24    144.11 o 
   9   6   9    12227.35    12015.77    270.73 o 
  10   6   9     5527.76     5762.29    231.94 o 
  11   6   9     4411.80     4246.56    158.15 o 
  12   6   9     1225.49     1306.89    119.71 o 
  13   6   9     2698.03     2584.04    154.82 o 
  14   6   9      459.18      255.09    106.44 o 
  15   6   9    12991.18    12660.16    494.97 o 
  16   6   9     5981.47     6042.76    444.76 o 
  17   6   9     1394.54     1524.33    156.37 o 
 -16   7   9      870.77     1079.40    160.18 o 
 -15   7   9     1966.94     1793.66    188.77 o 
 -14   7   9     6265.15     6181.53    257.34 o 
 -13   7   9      640.27      522.91     79.41 o 
 -12   7   9    13596.74    13462.30    347.74 o 
 -11   7   9      575.14      584.63     77.10 o 
 -10   7   9    25476.45    24915.31    596.74 o 
  -9   7   9     3960.32     3850.70    117.08 o 
  -8   7   9     9731.08     9737.16    215.40 o 
  -7   7   9     3877.55     3961.17    119.88 o 
  -6   7   9     6319.55     6583.04    126.63 o 
  -5   7   9     6977.27     7432.31    146.15 o 
  -4   7   9     2877.09     2980.65     94.99 o 
  -3   7   9    11114.97    11491.26    198.40 o 
  -2   7   9     8548.73     8685.14    141.58 o 
  -1   7   9     4979.24     5195.03    100.76 o 
   0   7   9    96806.79    95531.48   1285.95 o 
   1   7   9     4638.27     4802.98    106.03 o 
   2   7   9     6203.16     6313.45    124.25 o 
   3   7   9    11918.02    11890.01    208.89 o 
   4   7   9     3020.56     2948.00     94.45 o 
   5   7   9     5807.90     5821.75    145.71 o 
   6   7   9     6692.89     6637.20    161.97 o 
   7   7   9     4901.65     5011.75    142.07 o 
   8   7   9     9586.51     9236.94    218.93 o 
   9   7   9     4432.90     4473.01    219.28 o 
  10   7   9    25499.27    25236.03    508.24 o 
  11   7   9      627.00      693.48     83.91 o 
  12   7   9    13240.14    12596.09    345.67 o 
  13   7   9      789.10      768.80     89.98 o 
  14   7   9     6286.19     5910.70    225.67 o 
  15   7   9     2418.26     2272.19    175.96 o 
  16   7   9      857.91      928.33    148.04 o 
 -16   8   9      166.24      156.54    132.42 o 
 -15   8   9     7033.86     7439.50    289.47 o 
 -14   8   9      271.81      252.17     77.57 o 
 -13   8   9     5625.94     5511.50    191.28 o 
 -12   8   9     7872.76     7680.75    232.57 o 
 -11   8   9    11427.54    11157.62    312.72 o 
 -10   8   9     6293.79     6200.30    174.11 o 
  -9   8   9    14797.41    14383.30    289.11 o 
  -8   8   9    17745.09    17887.65    338.42 o 
  -7   8   9    13196.85    13331.19    238.76 o 
  -6   8   9     5043.94     5209.63    110.58 o 
  -5   8   9    95027.54    94374.24   1313.81 o 
  -4   8   9     4641.38     4423.94    108.94 o 
  -3   8   9    66963.91    67355.79    979.89 o 
  -2   8   9    23014.49    22571.46    335.68 o 
  -1   8   9    15772.33    15817.74    239.58 o 
   0   8   9     6996.27     7817.89    128.37 o 
   1   8   9    15653.85    15580.61    240.70 o 
   2   8   9    21977.03    21766.46    303.85 o 
   3   8   9    66527.63    65955.81    915.65 o 
   4   8   9     4534.38     4475.64    112.58 o 
   5   8   9    95520.70    94257.53   1434.90 o 
   6   8   9     5456.30     5510.91    144.73 o 
   7   8   9    12064.59    11738.79    269.09 o 
   8   8   9    18228.71    18063.35    418.53 o 
   9   8   9    14562.07    14092.01    382.51 o 
  10   8   9     5643.65     5639.46    161.69 o 
  11   8   9    11880.60    11644.31    306.28 o 
  12   8   9     7476.85     6964.73    248.88 o 
  13   8   9     5063.09     5075.26    300.89 o 
  14   8   9      190.73      129.79     95.62 o 
  15   8   9     7145.46     7131.09    638.05 o 
  16   8   9      152.97      160.33    114.84 o 
 -16   9   9      965.45     1126.63    166.56 o 
 -15   9   9      198.66      230.05     80.11 o 
 -14   9   9     2127.82     2274.67    130.00 o 
 -13   9   9     4373.99     4315.03    172.89 o 
 -12   9   9    21274.63    21164.95    499.79 o 
 -11   9   9     3999.84     4046.70    164.24 o 
 -10   9   9     2489.83     2526.04    118.39 o 
  -9   9   9     3724.68     3848.15    119.05 o 
  -8   9   9    21585.76    20660.80    396.75 o 
  -7   9   9    21655.32    21443.36    366.24 o 
  -6   9   9    10165.83    10048.05    182.99 o 
  -5   9   9      976.63     1123.98     52.72 o 
  -4   9   9    16151.52    15933.86    249.95 o 
  -3   9   9    29007.83    28851.32    433.57 o 
  -2   9   9    15908.13    15556.04    260.29 o 
  -1   9   9    10669.36    10783.19    182.95 o 
   0   9   9    24103.15    24383.50    319.30 o 
   1   9   9    11701.47    11771.20    180.34 o 
   2   9   9    17483.63    17422.69    232.92 o 
   3   9   9    29843.38    29869.72    427.43 o 
   4   9   9    17753.15    17643.55    310.99 o 
   5   9   9      953.96     1026.28     69.17 o 
   6   9   9     8925.81     8803.32    217.70 o 
   7   9   9    20811.41    19815.44    403.97 o 
   8   9   9    20963.08    20203.31    401.26 o 
   9   9   9     4065.42     3994.47    137.27 o 
  10   9   9     3203.80     3354.64    149.54 o 
  11   9   9     4244.51     3824.78    165.47 o 
  12   9   9    19493.76    18656.22    461.52 o 
  13   9   9     4569.60     4066.28    168.17 o 
  14   9   9     2102.07     2019.03    143.86 o 
  15   9   9      164.45       40.58    138.11 o 
  16   9   9      950.39      927.26    142.81 o 
 -16  10   9     1272.54     1565.12    138.71 o 
 -15  10   9      416.19      495.72    106.59 o 
 -14  10   9     2425.70     2364.67    165.03 o 
 -13  10   9    11819.78    11604.17    369.48 o 
 -12  10   9     1476.99     1552.17    113.60 o 
 -11  10   9     7144.51     7299.93    207.85 o 
 -10  10   9     1169.68     1172.86     88.90 o 
  -9  10   9    16141.31    15865.68    313.93 o 
  -8  10   9     8233.04     8199.53    186.70 o 
  -7  10   9    19515.82    19328.79    348.93 o 
  -6  10   9     2094.22     2035.32     74.64 o 
  -5  10   9    26534.57    25981.21    383.55 o 
  -4  10   9     8019.67     8002.04    145.48 o 
  -3  10   9    55802.28    54598.36    781.25 o 
  -2  10   9     3792.52     3700.97     95.29 o 
  -1  10   9    49622.76    49625.80    717.59 o 
   0  10   9     3951.01     3916.67     92.00 o 
   1  10   9    49157.33    50277.95    625.71 o 
   2  10   9     3882.38     4028.06     85.45 o 
   3  10   9    55062.60    54812.35    758.18 o 
   4  10   9     8717.28     8623.04    185.17 o 
   5  10   9    28781.03    27830.10    469.86 o 
   6  10   9     2052.65     2098.34     87.60 o 
   7  10   9    20626.71    19864.62    387.74 o 
   8  10   9     7288.42     6998.85    192.81 o 
   9  10   9    15166.18    14715.14    341.27 o 
  10  10   9     1578.93     1521.98     99.07 o 
  11  10   9     7873.73     7855.69    234.00 o 
  12  10   9     1735.90     1598.07    117.35 o 
  13  10   9    11901.31    11692.11    307.64 o 
  14  10   9     2184.25     2147.35    127.29 o 
  15  10   9      386.15      385.86    111.77 o 
  16  10   9     1359.15     1456.49    162.68 o 
 -15  11   9      959.29     1201.98    217.70 o 
 -14  11   9     6281.59     6256.03    220.40 o 
 -13  11   9      221.97      279.60     86.26 o 
 -12  11   9     8259.90     7882.47    255.53 o 
 -11  11   9      191.71      200.31     70.69 o 
 -10  11   9     5205.43     5101.87    169.45 o 
  -9  11   9    10321.94    10241.81    231.43 o 
  -8  11   9    18294.04    17586.43    331.09 o 
  -7  11   9     2373.48     2391.91     89.65 o 
  -6  11   9    16188.08    15753.59    282.47 o 
  -5  11   9     1585.45     1724.57     66.68 o 
  -4  11   9    31957.86    31177.75    463.74 o 
  -3  11   9     4210.85     4442.95    106.13 o 
  -2  11   9    20065.16    19817.24    321.30 o 
  -1  11   9     8920.36     8834.77    161.04 o 
   0  11   9      148.34      253.13     39.72 o 
   1  11   9     8128.53     8542.44    150.09 o 
   2  11   9    21389.11    21502.48    293.92 o 
   3  11   9     4631.53     4724.97    112.16 o 
   4  11   9    31812.54    31179.57    537.57 o 
   5  11   9     1711.10     1799.05     85.28 o 
   6  11   9    16712.87    16785.03    310.42 o 
   7  11   9     1665.68     1735.23    109.91 o 
   8  11   9    18004.44    17449.62    392.67 o 
   9  11   9    10944.48    10774.48    262.43 o 
  10  11   9     5117.31     4913.82    170.09 o 
  11  11   9      293.54      428.06     92.63 o 
  12  11   9     8381.00     8395.14    257.67 o 
  13  11   9      327.85      431.25     99.36 o 
  14  11   9     6275.52     6205.82    221.96 o 
  15  11   9     1157.23     1207.41    154.10 o 
 -15  12   9      910.19      806.90    122.08 o 
 -14  12   9     1632.82     1796.34    150.34 o 
 -13  12   9     6424.71     6400.70    234.35 o 
 -12  12   9     8405.50     8759.16    277.41 o 
 -11  12   9     5431.00     5404.07    179.64 o 
 -10  12   9      137.65      186.07     73.15 o 
  -9  12   9    11077.66    10827.39    226.68 o 
  -8  12   9    19854.63    19487.29    357.54 o 
  -7  12   9    30424.09    29471.29    499.75 o 
  -6  12   9    10272.16     9786.54    200.56 o 
  -5  12   9    17237.75    16751.36    288.19 o 
  -4  12   9     1992.72     1969.15     72.07 o 
  -3  12   9    21782.92    21374.14    327.94 o 
  -2  12   9    20897.06    20386.63    326.26 o 
  -1  12   9    35073.27    35228.73    551.97 o 
   0  12   9     3137.13     3380.14     94.73 o 
   1  12   9    35930.88    36150.99    511.63 o 
   2  12   9    21812.93    21611.18    348.34 o 
   3  12   9    20086.21    20432.06    343.97 o 
   4  12   9     2080.13     1982.60     89.80 o 
   5  12   9    18463.42    18017.93    328.13 o 
   6  12   9    10242.45     9544.01    209.09 o 
   7  12   9    29349.69    28140.47    578.93 o 
   8  12   9    18974.62    18105.50    405.84 o 
   9  12   9    11615.89    11664.66    278.35 o 
  10  12   9      139.54      194.68     74.78 o 
  11  12   9     5671.85     5582.46    174.23 o 
  12  12   9     8213.79     8039.99    253.70 o 
  13  12   9     7477.34     7689.12    233.80 o 
  14  12   9     1514.55     1587.86    140.12 o 
  15  12   9      867.71      858.90    144.53 o 
 -14  13   9     2253.16     2222.76    168.67 o 
 -13  13   9     1932.12     2136.63    153.74 o 
 -12  13   9     1317.10     1452.73    101.93 o 
 -11  13   9      562.72      577.69     88.44 o 
 -10  13   9    13061.02    12725.78    324.99 o 
  -9  13   9     1416.70     1626.18     87.85 o 
  -8  13   9     8512.37     8158.43    189.29 o 
  -7  13   9    13872.66    13502.29    278.57 o 
  -6  13   9       85.45      163.34     47.85 o 
  -5  13   9     2660.32     2701.15     96.99 o 
  -4  13   9     1151.54     1174.68     65.82 o 
  -3  13   9    19473.42    19217.78    294.34 o 
  -2  13   9    16312.85    16016.89    277.37 o 
  -1  13   9       17.61      117.50     45.81 o 
   0  13   9     9856.31     9508.55    185.04 o 
   1  13   9        3.85      113.32     43.65 o 
   2  13   9    16450.69    16248.11    310.76 o 
   3  13   9    19621.62    19229.96    338.32 o 
   4  13   9     1114.58     1146.98     76.13 o 
   5  13   9     2885.35     2914.31    109.06 o 
   6  13   9      233.90      296.41     65.88 o 
   7  13   9    13228.51    13107.74    309.18 o 
   8  13   9     8408.48     8292.07    225.26 o 
   9  13   9     1819.42     1816.07    115.08 o 
  10  13   9    13279.31    13193.51    309.57 o 
  11  13   9      610.79      693.94     85.98 o 
  12  13   9     1163.23     1209.59    117.49 o 
  13  13   9     2395.03     2610.16    159.15 o 
  14  13   9     2141.64     2176.03    199.09 o 
 -14  14   9      223.56      368.41    119.19 o 
 -13  14   9     3718.23     3950.70    223.70 o 
 -12  14   9     7711.43     8216.51    252.18 o 
 -11  14   9     2365.38     2361.45    139.36 o 
 -10  14   9     3091.06     3148.09    154.28 o 
  -9  14   9     4853.66     4856.60    181.36 o 
  -8  14   9    10634.37    10403.96    221.18 o 
  -7  14   9    20834.33    19896.78    384.97 o 
  -6  14   9     1930.46     1881.20     84.16 o 
  -5  14   9    18781.86    18203.26    328.10 o 
  -4  14   9     3593.81     3513.20    112.60 o 
  -3  14   9     7088.46     7040.88    144.86 o 
  -2  14   9    18556.89    17869.42    290.67 o 
  -1  14   9    17245.57    16771.66    283.51 o 
   0  14   9      590.77      576.68     57.13 o 
   1  14   9    15737.37    15683.24    311.27 o 
   2  14   9    17718.47    17654.99    338.33 o 
   3  14   9     6807.03     6731.61    178.72 o 
   4  14   9     4012.98     3998.93    136.04 o 
   5  14   9    19928.36    19343.22    373.01 o 
   6  14   9     2177.13     2186.36    103.56 o 
   7  14   9    20339.41    19630.09    423.53 o 
   8  14   9    10566.76    10012.09    261.21 o 
   9  14   9     4992.36     4983.67    176.75 o 
  10  14   9     2801.24     2756.01    138.77 o 
  11  14   9     2408.26     2345.81    124.63 o 
  12  14   9     7426.84     7308.19    263.70 o 
  13  14   9     4521.23     4277.02    222.71 o 
  14  14   9      192.28      281.23    109.96 o 
 -13  15   9     2448.26     2633.50    271.82 o 
 -12  15   9     1170.34     1306.61    141.20 o 
 -11  15   9     3802.93     4175.25    204.12 o 
 -10  15   9    19677.55    19588.82    567.86 o 
  -9  15   9     2335.83     2349.99    114.27 o 
  -8  15   9     3941.39     3851.38    131.63 o 
  -7  15   9     4553.37     4646.36    176.78 o 
  -6  15   9     7942.79     7892.17    181.83 o 
  -5  15   9    10697.52    10556.59    221.36 o 
  -4  15   9     9289.65     8780.42    188.91 o 
  -3  15   9     2966.30     2878.35     98.94 o 
  -2  15   9     3168.67     3106.55     99.04 o 
  -1  15   9     7022.22     6633.30    152.20 o 
   0  15   9    22015.33    22144.59    352.35 o 
   1  15   9     7443.33     7402.98    184.54 o 
   2  15   9     3274.67     3310.53    118.73 o 
   3  15   9     2898.97     2918.17    118.22 o 
   4  15   9     8725.81     9065.55    246.77 o 
   5  15   9    10427.16    10341.07    256.28 o 
   6  15   9     8276.68     8261.90    204.16 o 
   7  15   9     5071.43     5052.59    171.58 o 
   8  15   9     4007.57     4121.46    162.98 o 
   9  15   9     2677.47     2666.24    134.87 o 
  10  15   9    19952.62    20045.75    435.55 o 
  11  15   9     3817.55     3876.56    162.77 o 
  12  15   9     1460.12     1785.70    157.92 o 
  13  15   9     2691.44     3159.57    193.93 o 
 -13  16   9     1257.45     1395.41    139.94 o 
 -12  16   9     1953.24     1948.25    162.55 o 
 -11  16   9     3489.55     3364.96    187.31 o 
 -10  16   9     1884.50     1935.68    151.26 o 
  -9  16   9     9767.26     9343.06    250.56 o 
  -8  16   9      278.27      354.86     67.78 o 
  -7  16   9     3389.92     3076.27    138.15 o 
  -6  16   9    14623.21    14495.77    287.01 o 
  -5  16   9    17005.29    16108.86    291.63 o 
  -4  16   9    13506.13    13269.96    257.80 o 
  -3  16   9    13983.30    13492.33    249.21 o 
  -2  16   9     2437.92     2439.15     98.37 o 
  -1  16   9     3494.66     3392.93    110.07 o 
   0  16   9     1376.45     1390.90     80.44 o 
   1  16   9     3978.52     3942.20    154.52 o 
   2  16   9     2487.02     2430.15    105.65 o 
   3  16   9    14049.43    13787.51    313.74 o 
   4  16   9    13756.33    13848.57    371.56 o 
   5  16   9    16043.56    15359.86    350.35 o 
   6  16   9    15380.69    15108.82    335.13 o 
   7  16   9     3522.97     3237.32    159.72 o 
   8  16   9      302.21      307.69     84.01 o 
   9  16   9     9949.38     9364.20    254.28 o 
  10  16   9     1647.34     1616.45    119.17 o 
  11  16   9     3311.88     3107.24    157.31 o 
  12  16   9     1927.56     1901.99    166.28 o 
  13  16   9     1462.55     1644.25    157.78 o 
 -12  17   9     2866.49     3124.31    229.47 o 
 -11  17   9     9702.75    10505.75    393.16 o 
 -10  17   9     1496.22     1690.51    149.32 o 
  -9  17   9     3894.85     4164.24    155.24 o 
  -8  17   9     1479.91     1444.89    102.62 o 
  -7  17   9      122.50      180.72     69.93 o 
  -6  17   9     7713.15     7687.05    181.05 o 
  -5  17   9     1093.73     1188.87     78.11 o 
  -4  17   9     2725.85     2891.19    107.72 o 
  -3  17   9     1153.95     1216.46     75.05 o 
  -2  17   9      410.83      353.76     64.21 o 
  -1  17   9    14166.20    13878.94    286.02 o 
   0  17   9     3039.82     3262.19    142.47 o 
   1  17   9    15293.25    14756.69    289.44 o 
   2  17   9      462.36      462.05     77.39 o 
   3  17   9     1066.42     1083.44     89.22 o 
   4  17   9     2512.63     2444.10    150.90 o 
   5  17   9      984.47     1115.93    116.26 o 
   6  17   9     7845.77     7628.81    216.17 o 
   7  17   9      245.73      229.48     95.29 o 
   8  17   9     1347.47     1359.71    121.78 o 
   9  17   9     4039.49     3796.63    181.26 o 
  10  17   9     1256.04     1235.76    132.61 o 
  11  17   9     9424.65     9757.70    351.92 o 
  12  17   9     3125.11     3509.57    207.17 o 
 -11  18   9     3282.33     3288.37    229.52 o 
 -10  18   9      369.00      392.90    132.24 o 
  -9  18   9     7859.18     8087.59    226.99 o 
  -8  18   9     2054.73     1942.51    116.73 o 
  -7  18   9     1878.07     1902.05    106.12 o 
  -6  18   9    21638.49    21348.56    424.28 o 
  -5  18   9     4178.92     3930.88    126.72 o 
  -4  18   9    11462.34    11442.78    233.28 o 
  -3  18   9    11123.31    10737.77    214.18 o 
  -2  18   9     1900.66     1834.89     98.13 o 
  -1  18   9     2436.71     2442.97    140.99 o 
   0  18   9     2855.10     2684.98    127.92 o 
   1  18   9     3206.08     3203.34    126.81 o 
   2  18   9     1819.29     1936.91    118.41 o 
   3  18   9    11026.78    10735.73    264.94 o 
   4  18   9    11592.83    11298.21    332.69 o 
   5  18   9     4498.93     4224.25    186.91 o 
   6  18   9    21990.11    21935.40    495.55 o 
   7  18   9     1669.96     1652.01    142.61 o 
   8  18   9     2506.05     2476.90    150.07 o 
   9  18   9     7364.26     6954.89    299.44 o 
  10  18   9      273.10      473.96    150.00 o 
  11  18   9     3064.84     3281.98    240.56 o 
 -10  19   9     4658.95     4986.06    266.31 o 
  -9  19   9     4460.91     4691.93    198.96 o 
  -8  19   9     2136.25     2357.31    142.43 o 
  -7  19   9     2005.05     2028.03    122.19 o 
  -6  19   9     5219.69     5417.95    166.63 o 
  -5  19   9     1087.84     1192.85     77.13 o 
  -4  19   9     6390.28     6154.13    160.54 o 
  -3  19   9      834.68      864.81     81.66 o 
  -2  19   9      322.21      274.55     70.36 o 
  -1  19   9    10049.05     9821.29    239.63 o 
   0  19   9     6248.10     5974.98    189.13 o 
   1  19   9     9749.66     9859.63    272.82 o 
   2  19   9      288.63      401.38     91.63 o 
   3  19   9      857.01      818.06    105.41 o 
   4  19   9     6556.30     6422.43    259.01 o 
   5  19   9     1029.70      926.68    117.24 o 
   6  19   9     4882.70     4929.84    210.66 o 
   7  19   9     1843.85     1913.88    153.07 o 
   8  19   9     1951.63     1973.89    282.84 o 
   9  19   9     4334.87     4170.44    336.84 o 
  10  19   9     4537.20     4742.59    323.47 o 
  -9  20   9     3422.38     3670.26    176.33 o 
  -8  20   9     4353.80     4548.98    211.71 o 
  -7  20   9     6065.67     6135.15    218.17 o 
  -6  20   9     4535.08     4728.10    191.98 o 
  -5  20   9     5138.81     5048.68    136.46 o 
  -4  20   9     4007.68     4180.83    128.73 o 
  -3  20   9     1839.72     1823.08    100.91 o 
  -2  20   9     6703.13     7022.71    211.90 o 
  -1  20   9     6261.40     5956.29    205.62 o 
   0  20   9     4532.31     4579.55    177.96 o 
   1  20   9     6737.74     6716.55    213.04 o 
   2  20   9     6246.51     6387.78    233.57 o 
   3  20   9     2059.56     2078.53    138.35 o 
   4  20   9     4513.80     4518.07    222.88 o 
   5  20   9     5373.26     5243.94    235.74 o 
   6  20   9     4030.06     4065.38    274.74 o 
   7  20   9     5894.11     6006.27    318.15 o 
   8  20   9     4491.67     4616.20    399.75 o 
   9  20   9     3108.24     2961.41    285.12 o 
  -8  21   9     1848.43     1867.26    147.08 o 
  -7  21   9     4721.93     5031.16    232.91 o 
  -6  21   9      848.40      896.15    117.91 o 
  -5  21   9      201.81      203.62     64.18 o 
  -4  21   9      865.71      825.40     99.06 o 
  -3  21   9     6755.34     7017.22    183.92 o 
  -2  21   9     1721.22     1890.05    109.18 o 
  -1  21   9     1507.58     1519.24    125.11 o 
   0  21   9     4030.57     4239.51    175.67 o 
   1  21   9     1686.66     1696.54    130.97 o 
   2  21   9     1530.25     1571.50    128.30 o 
   3  21   9     6451.23     6260.37    306.01 o 
   4  21   9      987.81      832.77    175.40 o 
   5  21   9      180.30      169.30    121.74 o 
   6  21   9     1006.94     1014.23    309.55 o 
   7  21   9     4566.20     5211.42    362.70 o 
   8  21   9     1784.81     1997.73    326.43 o 
  -7  22   9     5899.45     6375.40    605.68 o 
  -6  22   9      341.13      360.62    116.52 o 
  -5  22   9     2009.39     2137.43    220.52 o 
  -4  22   9     3278.33     3341.35    177.48 o 
  -3  22   9     1571.47     1942.57    183.65 o 
  -2  22   9     9834.21    10109.61    318.39 o 
  -1  22   9     3727.98     3822.21    209.69 o 
   0  22   9     1499.78     1666.83    152.64 o 
   1  22   9     3939.97     3639.23    298.26 o 
   2  22   9     9875.14    10233.25    499.68 o 
   3  22   9     1358.88     1481.08    266.38 o 
   4  22   9     3088.68     3194.80    346.18 o 
   5  22   9     1982.79     2344.82    282.06 o 
   6  22   9      317.01      336.48    163.31 o 
  -5  23   9      348.25      561.72    235.52 o 
  -4  23   9     3096.75     3841.38    294.21 o 
  -3  23   9     3573.57     3528.03    290.41 o 
  -2  23   9     1907.01     1809.41    160.29 o 
  -1  23   9      829.05      882.49    133.94 o 
   0  23   9       14.32      -45.25    104.32 o 
   1  23   9      898.66     1013.13    198.60 o 
   2  23   9     1916.29     2147.55    239.49 o 
   3  23   9     3569.10     2929.95    347.64 o 
   4  23   9     3054.81     3395.26    356.30 o 
   0   0  10    38613.48    40935.89    964.95 o 
   1   0  10      151.09      331.90     90.15 o 
   2   0  10    30535.67    30024.13    529.16 o 
   3   0  10     1146.73     1411.93     57.04 o 
   4   0  10    35343.42    36323.33    635.86 o 
   5   0  10    48295.01    48535.48    835.94 o 
   6   0  10    86531.29    84493.91   1611.94 o 
   7   0  10     4270.52     4521.85    139.65 o 
   8   0  10    52536.66    51333.13    994.12 o 
   9   0  10       25.58      129.25     56.04 o 
  10   0  10      249.65      322.26     55.00 o 
  11   0  10    10963.65    10795.79    251.26 o 
  12   0  10    29705.35    29294.04    711.58 o 
  13   0  10     5423.07     5398.07    201.68 o 
  14   0  10     8853.39     8950.72    280.99 o 
  15   0  10      272.09      266.02     84.91 o 
  16   0  10      890.55      945.29    103.56 o 
  17   0  10     1603.96     1699.56    122.52 o 
 -17   1  10      332.27      346.75     81.37 o 
 -16   1  10     1132.64     1215.53    135.59 o 
 -15   1  10       66.97      176.62     78.45 o 
 -14   1  10      435.85      518.13     86.46 o 
 -13   1  10    11958.55    12802.51    345.92 o 
 -12   1  10    10231.14    10148.41    276.62 o 
 -11   1  10     1398.75     1527.07     97.95 o 
 -10   1  10    12280.33    11780.69    271.83 o 
  -9   1  10    19014.26    18586.39    403.51 o 
  -8   1  10    34064.80    32948.96    634.65 o 
  -7   1  10    35507.26    34899.30    624.19 o 
  -6   1  10    19635.54    20094.54    322.57 o 
  -5   1  10    13704.05    13567.18    255.35 o 
  -4   1  10    47285.99    46817.32    781.79 o 
  -3   1  10    29630.68    28753.61    436.72 o 
  -2   1  10    88484.69    84603.17   1296.05 o 
  -1   1  10    43092.20    40838.45    628.95 o 
   0   1  10     2035.28     2031.22     86.23 o 
   1   1  10    38054.66    37461.32    685.86 o 
   2   1  10    86777.39    83753.65   1356.68 o 
   3   1  10    29305.16    28205.40    459.32 o 
   4   1  10    50414.80    50024.20    831.54 o 
   5   1  10    12918.84    12802.76    240.19 o 
   6   1  10    18673.00    18369.36    411.26 o 
   7   1  10    33778.56    32365.39    697.52 o 
   8   1  10    32321.46    30758.47    525.41 o 
   9   1  10    20538.69    19702.88    412.46 o 
  10   1  10    12150.66    11880.71    275.52 o 
  11   1  10      897.21     1063.58     78.07 o 
  12   1  10    10879.42    10812.15    304.09 o 
  13   1  10    11548.71    12098.97    355.42 o 
  14   1  10      510.26      487.55     90.89 o 
  15   1  10       45.60       91.22     84.36 o 
  16   1  10      944.51      999.72    134.64 o 
  17   1  10      227.46      216.59     90.56 o 
 -17   2  10     5996.82     6235.94    373.17 o 
 -16   2  10     1524.42     1586.83    167.44 o 
 -15   2  10     5258.27     5391.31    227.40 o 
 -14   2  10     2529.29     2650.35    120.76 o 
 -13   2  10     5920.77     5784.61    203.89 o 
 -12   2  10    21889.79    21053.55    496.66 o 
 -11   2  10     8436.37     8242.51    242.97 o 
 -10   2  10     9897.53     9760.49    242.44 o 
  -9   2  10     3369.71     3367.75    116.65 o 
  -8   2  10    33003.28    32104.04    635.10 o 
  -7   2  10    16983.62    16761.25    314.34 o 
  -6   2  10    25994.36    25400.26    424.55 o 
  -5   2  10     2735.45     2829.04     75.75 o 
  -4   2  10    16120.56    16633.22    253.67 o 
  -3   2  10    35814.62    35487.86    491.40 o 
  -2   2  10    15624.53    15767.28    259.30 o 
  -1   2  10     1357.63     1578.82     64.55 o 
   0   2  10     2773.78     2706.49     87.16 o 
   1   2  10     1268.30     1442.94     67.07 o 
   2   2  10    17555.50    16727.86    288.84 o 
   3   2  10    33485.88    31906.54    539.28 o 
   4   2  10    15323.72    15754.06    282.70 o 
   5   2  10     2272.58     2265.16     95.97 o 
   6   2  10    28242.59    28586.68    592.75 o 
   7   2  10    19995.28    19762.44    367.04 o 
   8   2  10    32326.87    31538.47    601.96 o 
   9   2  10     2374.45     2309.76    110.60 o 
  10   2  10    10844.59    10966.96    253.13 o 
  11   2  10     8813.27     9262.49    238.49 o 
  12   2  10    22921.21    22264.61    551.67 o 
  13   2  10     5722.55     5447.38    211.80 o 
  14   2  10     2610.94     2587.84    148.53 o 
  15   2  10     5110.17     5276.25    211.73 o 
  16   2  10     1488.73     1437.70    138.64 o 
  17   2  10     6237.17     6440.76    277.30 o 
 -17   3  10      777.48      903.26    190.14 o 
 -16   3  10     1157.52     1478.73    205.57 o 
 -15   3  10     4478.87     4549.33    260.45 o 
 -14   3  10     5219.14     5164.71    173.07 o 
 -13   3  10     1442.16     1407.25    106.03 o 
 -12   3  10    11659.82    11856.94    307.99 o 
 -11   3  10     1714.50     1703.11    112.60 o 
 -10   3  10     7358.95     7045.71    186.69 o 
  -9   3  10      511.48      590.12     63.07 o 
  -8   3  10    54946.89    53750.98   1101.77 o 
  -7   3  10    28649.34    27444.62    407.51 o 
  -6   3  10    24398.27    24732.01    409.47 o 
  -5   3  10    91618.58    90328.44   1442.07 o 
  -4   3  10     6886.09     6906.96    169.44 o 
  -3   3  10     7538.12     7452.79    161.53 o 
  -2   3  10    87375.88    88954.64   1155.35 o 
  -1   3  10     3620.22     3604.00     82.39 o 
   0   3  10    73777.34    71351.66   1008.46 o 
   1   3  10     4166.17     4261.93    130.35 o 
   2   3  10    83028.23    81667.52   1242.81 o 
   3   3  10     8255.01     8050.65    148.30 o 
   4   3  10     7102.14     6841.48    146.38 o 
   5   3  10    93610.23    91758.83   1380.08 o 
   6   3  10    24264.93    23818.59    551.88 o 
   7   3  10    28062.81    27288.64    532.30 o 
   8   3  10    55436.03    54567.20    940.32 o 
   9   3  10      306.92      526.48     63.68 o 
  10   3  10     6828.76     6647.64    190.68 o 
  11   3  10     2383.56     2511.22    112.99 o 
  12   3  10    10573.36    10216.71    278.76 o 
  13   3  10     1674.73     1764.20    126.59 o 
  14   3  10     5519.47     5390.75    227.41 o 
  15   3  10     4663.34     4662.54    200.68 o 
  16   3  10      987.90      941.33    246.80 o 
  17   3  10      823.47      913.38    127.53 o 
 -17   4  10     3392.05     3865.04    306.61 o 
 -16   4  10     2032.53     2011.28    232.48 o 
 -15   4  10     8572.89     8317.83    431.38 o 
 -14   4  10       31.77       15.28     77.57 o 
 -13   4  10     1696.05     1671.50    114.60 o 
 -12   4  10     4502.04     4640.54    179.12 o 
 -11   4  10     3391.51     3193.29    138.17 o 
 -10   4  10    75177.11    73017.55   1326.95 o 
  -9   4  10    24993.42    24719.64    523.76 o 
  -8   4  10     6232.54     6297.74    172.95 o 
  -7   4  10     5377.67     5205.80    116.12 o 
  -6   4  10      213.87      461.73     42.89 o 
  -5   4  10      979.20     1205.27     73.72 o 
  -4   4  10    36679.53    36024.98    576.84 o 
  -3   4  10    19879.24    19930.68    293.66 o 
  -2   4  10     2721.86     2981.12     69.63 o 
  -1   4  10    10736.18    10368.74    169.93 o 
   0   4  10    55692.42    54825.98    781.79 o 
   1   4  10    12958.28    12289.01    207.95 o 
   2   4  10     3157.62     3351.21     81.30 o 
   3   4  10    19356.71    18971.98    328.77 o 
   4   4  10    34725.82    33980.10    588.80 o 
   5   4  10     1216.41     1470.82     60.77 o 
   6   4  10      356.38      407.91     53.11 o 
   7   4  10     6700.00     6668.75    156.91 o 
   8   4  10     6157.47     6082.32    196.70 o 
   9   4  10    24042.89    24054.50    477.45 o 
  10   4  10    72932.50    69891.81   1521.82 o 
  11   4  10     3328.30     2890.13    129.18 o 
  12   4  10     4958.91     5036.56    161.97 o 
  13   4  10     2093.65     2102.00    137.47 o 
  14   4  10       42.52       80.33     87.04 o 
  15   4  10     8168.00     8385.80    317.37 o 
  16   4  10     1664.99     1892.29    161.36 o 
  17   4  10     3604.97     3898.13    224.09 o 
 -17   5  10     1221.13     1515.27    326.77 o 
 -16   5  10     7155.34     7199.01    404.93 o 
 -15   5  10     5042.22     5461.98    345.81 o 
 -14   5  10     6542.75     6496.50    262.96 o 
 -13   5  10     4015.19     3906.39    163.47 o 
 -12   5  10     3577.19     3209.16    145.36 o 
 -11   5  10      775.29      920.43     84.65 o 
 -10   5  10     3066.13     3088.41    132.71 o 
  -9   5  10     1208.85     1204.06     77.51 o 
  -8   5  10    15939.82    15649.80    323.11 o 
  -7   5  10    17298.29    17326.57    304.52 o 
  -6   5  10    52427.13    52111.31    887.40 o 
  -5   5  10    54123.95    53084.12    920.37 o 
  -4   5  10    37077.40    35956.23    604.56 o 
  -3   5  10    10760.30    10249.26    170.33 o 
  -2   5  10    13729.98    13862.04    212.02 o 
  -1   5  10     5263.94     5401.44     97.71 o 
   0   5  10    96712.34    96917.24   1401.29 o 
   1   5  10     5120.71     5367.62    107.82 o 
   2   5  10    13640.66    13652.82    218.92 o 
   3   5  10    10863.23    10292.29    180.39 o 
   4   5  10    35960.42    34690.80    572.50 o 
   5   5  10    50490.23    50224.36    800.65 o 
   6   5  10    54913.28    53556.07    922.17 o 
   7   5  10    15311.11    15721.46    327.58 o 
   8   5  10    15592.88    15561.85    332.67 o 
   9   5  10     1346.18     1593.79     90.92 o 
  10   5  10     2859.21     3096.19    135.62 o 
  11   5  10      622.99      629.79     82.55 o 
  12   5  10     3769.95     3597.09    141.23 o 
  13   5  10     4192.37     4196.37    173.96 o 
  14   5  10     6755.44     6935.98    281.27 o 
  15   5  10     4869.87     4750.53    318.53 o 
  16   5  10     7151.26     7120.98    306.02 o 
  17   5  10     1181.89     1135.94    143.42 o 
 -16   6  10     1466.67     1524.52    215.68 o 
 -15   6  10     3645.30     3883.58    244.64 o 
 -14   6  10     1479.96     1430.19    143.14 o 
 -13   6  10     2946.00     3106.89    151.09 o 
 -12   6  10     2652.04     2465.43    131.79 o 
 -11   6  10    20675.80    20308.73    489.63 o 
 -10   6  10    30689.35    30216.88    712.80 o 
  -9   6  10    28962.69    28245.28    547.54 o 
  -8   6  10     9734.54     9088.16    211.00 o 
  -7   6  10     2005.79     2163.82     85.41 o 
  -6   6  10     5079.34     5161.39    114.10 o 
  -5   6  10     3502.54     3475.46     96.91 o 
  -4   6  10    30809.88    30223.63    557.74 o 
  -3   6  10     1410.01     1535.50     54.37 o 
  -2   6  10     8806.90     9128.83    148.54 o 
  -1   6  10    88492.95    88625.26   1249.42 o 
   0   6  10    12181.82    12882.51    203.35 o 
   1   6  10    89328.88    89603.82   1122.90 o 
   2   6  10     7691.54     7764.44    137.29 o 
   3   6  10      855.89      915.15     49.15 o 
   4   6  10    31481.43    30524.04    479.97 o 
   5   6  10     3436.65     3464.47    109.26 o 
   6   6  10     5611.65     5433.99    154.84 o 
   7   6  10     1764.37     1897.05     99.14 o 
   8   6  10     9668.05     9112.78    224.05 o 
   9   6  10    28064.23    27878.29    546.46 o 
  10   6  10    30764.81    30646.68    631.87 o 
  11   6  10    20060.85    19228.05    433.52 o 
  12   6  10     3160.17     3167.35    134.81 o 
  13   6  10     3115.93     3139.28    129.48 o 
  14   6  10     1502.51     1354.00    141.95 o 
  15   6  10     3957.85     4166.28    233.40 o 
  16   6  10     1489.20     1431.23    155.72 o 
 -16   7  10     5997.28     6366.38    319.92 o 
 -15   7  10      176.90      246.67    114.88 o 
 -14   7  10    14035.92    13986.47    435.04 o 
 -13   7  10     1486.19     1581.53    109.30 o 
 -12   7  10     3720.20     3721.19    159.72 o 
 -11   7  10     5049.40     4842.27    195.83 o 
 -10   7  10    12489.27    12049.20    343.60 o 
  -9   7  10    14151.71    13513.24    297.55 o 
  -8   7  10     7493.58     7147.84    176.79 o 
  -7   7  10     9121.39     8945.36    195.26 o 
  -6   7  10    73545.73    72528.95   1134.35 o 
  -5   7  10     5314.88     5153.43    102.28 o 
  -4   7  10    64550.65    63241.75    991.88 o 
  -3   7  10    14779.63    14735.77    254.56 o 
  -2   7  10    23275.18    23259.26    358.44 o 
  -1   7  10     3736.40     3829.77     85.92 o 
   0   7  10    11798.72    12050.49    193.95 o 
   1   7  10     3530.07     3631.91     81.49 o 
   2   7  10    24362.72    24458.29    340.16 o 
   3   7  10    17323.97    16677.89    281.51 o 
   4   7  10    69100.01    66761.02   1064.99 o 
   5   7  10     4593.17     4393.81    125.12 o 
   6   7  10    72305.88    70283.80   1244.66 o 
   7   7  10     8482.21     8232.88    205.34 o 
   8   7  10     6919.71     6707.53    181.70 o 
   9   7  10    15189.14    14606.91    298.70 o 
  10   7  10    13655.23    13716.75    284.26 o 
  11   7  10     4589.72     4399.82    162.54 o 
  12   7  10     3940.57     3962.29    150.26 o 
  13   7  10     1306.22     1365.13    103.76 o 
  14   7  10    13578.17    13765.46    585.73 o 
  15   7  10      190.30      216.15    118.21 o 
  16   7  10     5865.39     5920.00    284.73 o 
 -16   8  10       16.88      197.80    134.56 o 
 -15   8  10     1773.91     1924.81    120.84 o 
 -14   8  10     6283.64     6442.51    215.38 o 
 -13   8  10     6927.29     6746.49    220.30 o 
 -12   8  10     1628.87     1554.43    108.95 o 
 -11   8  10    18950.10    18908.61    469.51 o 
 -10   8  10       71.62      153.63     60.72 o 
  -9   8  10     5600.92     5384.52    151.94 o 
  -8   8  10    15988.85    15357.52    321.54 o 
  -7   8  10     8149.88     7929.60    169.09 o 
  -6   8  10    17387.49    17919.60    302.49 o 
  -5   8  10    15001.80    14775.38    229.37 o 
  -4   8  10     5027.19     4932.37     99.32 o 
  -3   8  10    11094.97    11148.36    185.98 o 
  -2   8  10     7746.35     8018.89    150.19 o 
  -1   8  10    53943.14    54569.85    750.25 o 
   0   8  10    27821.28    27335.80    367.52 o 
   1   8  10    53817.33    54614.07    698.20 o 
   2   8  10     7146.56     7472.64    137.85 o 
   3   8  10     9292.85     9365.49    190.17 o 
   4   8  10     4329.63     4152.18    117.59 o 
   5   8  10    13781.24    13345.62    272.97 o 
   6   8  10    18354.75    17711.42    337.52 o 
   7   8  10     7875.42     7607.48    236.07 o 
   8   8  10    15305.35    14744.01    314.15 o 
   9   8  10     5084.97     4748.55    155.27 o 
  10   8  10      129.08      106.19     60.60 o 
  11   8  10    18685.85    18418.35    400.90 o 
  12   8  10     1484.23     1455.03    115.20 o 
  13   8  10     6642.08     6184.01    206.55 o 
  14   8  10     6362.20     5770.26    416.44 o 
  15   8  10     1950.09     1759.02    211.44 o 
  16   8  10       26.74     -107.58    107.58 o 
 -16   9  10      818.40      989.86    162.28 o 
 -15   9  10     4764.46     5040.79    164.14 o 
 -14   9  10    10003.48    10369.79    301.57 o 
 -13   9  10      545.92      622.54     90.88 o 
 -12   9  10     4293.46     4352.88    182.23 o 
 -11   9  10       34.39       49.30     74.32 o 
 -10   9  10    16218.39    15785.39    369.22 o 
  -9   9  10    14878.94    14271.81    306.05 o 
  -8   9  10     5985.71     5935.91    147.20 o 
  -7   9  10     1772.94     1791.58     80.22 o 
  -6   9  10    18903.85    18854.86    300.67 o 
  -5   9  10    11580.66    11378.79    193.91 o 
  -4   9  10    42621.36    42254.00    580.85 o 
  -3   9  10     1098.99     1156.45     57.41 o 
  -2   9  10    37841.52    37056.42    548.27 o 
  -1   9  10    21373.25    21495.53    301.66 o 
   0   9  10     9816.68     9625.85    147.06 o 
   1   9  10    20480.31    20636.10    283.19 o 
   2   9  10    38232.34    38045.21    480.76 o 
   3   9  10     1924.08     2066.39     66.47 o 
   4   9  10    42784.34    41110.73    699.58 o 
   5   9  10    12136.79    11623.30    235.63 o 
   6   9  10    18918.13    18043.18    368.46 o 
   7   9  10     2365.85     2575.15    115.37 o 
   8   9  10     4502.28     4290.19    154.56 o 
   9   9  10    14154.26    14016.86    342.08 o 
  10   9  10    16754.11    16008.96    330.75 o 
  11   9  10       95.50       38.24     77.95 o 
  12   9  10     4593.63     4640.28    210.42 o 
  13   9  10      320.34      331.42     86.77 o 
  14   9  10    10220.79    10172.88    521.25 o 
  15   9  10     4396.26     4101.05    249.82 o 
  16   9  10      972.85     1113.69    152.38 o 
 -15  10  10      584.58      609.92    144.85 o 
 -14  10  10     1968.68     2015.15    132.14 o 
 -13  10  10    12378.19    12260.30    339.00 o 
 -12  10  10     2423.96     2335.58    135.81 o 
 -11  10  10     7283.20     7158.46    231.17 o 
 -10  10  10     5358.87     5177.15    170.56 o 
  -9  10  10      733.70      776.78     68.64 o 
  -8  10  10     6425.33     6105.37    164.10 o 
  -7  10  10    29226.23    28531.52    512.97 o 
  -6  10  10    18713.07    18238.78    314.00 o 
  -5  10  10     9642.46     9531.59    169.97 o 
  -4  10  10      555.54      659.84     48.53 o 
  -3  10  10    45381.46    44711.81    650.78 o 
  -2  10  10     7154.74     6866.37    134.78 o 
  -1  10  10     7955.23     7924.44    152.79 o 
   0  10  10    30515.31    30524.37    425.01 o 
   1  10  10     7957.64     8399.48    139.76 o 
   2  10  10     6666.61     6567.28    126.84 o 
   3  10  10    46094.07    45266.51    633.14 o 
   4  10  10      523.66      722.52     64.64 o 
   5  10  10     9772.80     9453.80    204.99 o 
   6  10  10    18846.96    18415.71    341.35 o 
   7  10  10    30287.33    29352.12    543.85 o 
   8  10  10     6906.95     6848.10    183.46 o 
   9  10  10      349.49      410.42     74.49 o 
  10  10  10     5456.50     5448.24    175.80 o 
  11  10  10     7077.18     6725.70    271.98 o 
  12  10  10     2521.66     2477.11    140.22 o 
  13  10  10    11411.20    11612.52    332.69 o 
  14  10  10     2646.47     2654.80    141.24 o 
  15  10  10      884.77      808.12    141.68 o 
 -15  11  10     1443.21     1678.08    134.28 o 
 -14  11  10     3585.43     3933.76    175.08 o 
 -13  11  10      732.47      801.40    102.37 o 
 -12  11  10    14249.66    13772.81    383.98 o 
 -11  11  10     5059.16     5325.20    175.72 o 
 -10  11  10     1569.09     1661.60    106.69 o 
  -9  11  10       13.45       72.02     56.78 o 
  -8  11  10    23595.79    22871.70    412.77 o 
  -7  11  10     6442.94     6237.67    148.76 o 
  -6  11  10    10854.18    10591.57    205.26 o 
  -5  11  10     1239.81     1268.42     60.08 o 
  -4  11  10    14933.94    14418.26    253.69 o 
  -3  11  10     3778.14     3750.81     98.71 o 
  -2  11  10    51552.98    50011.95    721.30 o 
  -1  11  10    14024.21    13841.47    229.87 o 
   0  11  10    19408.92    19258.91    295.51 o 
   1  11  10    13819.27    13713.58    233.80 o 
   2  11  10    50653.70    50194.18    698.54 o 
   3  11  10     4090.97     4093.69    105.09 o 
   4  11  10    16089.32    15549.83    304.27 o 
   5  11  10     1672.10     1659.15     84.35 o 
   6  11  10    11422.78    11102.39    227.82 o 
   7  11  10     5367.40     5073.18    164.99 o 
   8  11  10    22997.27    22182.50    441.38 o 
   9  11  10        5.98      114.90     73.84 o 
  10  11  10     2130.15     2180.23    118.35 o 
  11  11  10     5331.87     5210.45    168.60 o 
  12  11  10    15019.71    14623.85    448.30 o 
  13  11  10      459.81      456.65     98.85 o 
  14  11  10     3586.26     3505.46    172.66 o 
  15  11  10     1428.73     1543.27    170.51 o 
 -15  12  10     2978.02     3028.45    188.79 o 
 -14  12  10     2390.44     2698.09    187.10 o 
 -13  12  10     3773.04     3876.02    178.58 o 
 -12  12  10     1540.74     1655.13    125.62 o 
 -11  12  10     2867.87     2755.79    131.61 o 
 -10  12  10      289.64      192.84     74.31 o 
  -9  12  10     6897.09     6734.68    184.17 o 
  -8  12  10     1879.90     2036.01     95.85 o 
  -7  12  10     8949.45     8986.19    202.04 o 
  -6  12  10      812.84      869.78     65.54 o 
  -5  12  10     1207.24     1273.55     64.35 o 
  -4  12  10    13334.50    13034.50    219.93 o 
  -3  12  10    24018.96    23710.76    369.51 o 
  -2  12  10    17950.01    17312.16    277.19 o 
  -1  12  10    13996.68    13300.75    234.68 o 
   0  12  10      201.17      329.75     47.49 o 
   1  12  10    12860.40    12786.85    216.80 o 
   2  12  10    16995.05    16866.99    307.46 o 
   3  12  10    24604.17    24241.51    390.13 o 
   4  12  10    13079.75    12669.40    259.02 o 
   5  12  10     1073.72     1013.57     75.06 o 
   6  12  10      946.12      946.07     74.94 o 
   7  12  10     9519.82     9409.39    224.97 o 
   8  12  10     1453.11     1736.04    111.79 o 
   9  12  10     7069.38     6922.42    222.66 o 
  10  12  10      351.46      348.01     81.42 o 
  11  12  10     2778.27     2675.86    126.99 o 
  12  12  10     1551.24     1568.49    125.25 o 
  13  12  10     3825.12     3831.32    186.93 o 
  14  12  10     2440.34     2315.91    161.71 o 
  15  12  10     2810.25     2518.61    205.19 o 
 -14  13  10     3479.16     3396.48    207.39 o 
 -13  13  10     2929.50     3126.95    196.38 o 
 -12  13  10     2808.80     3042.16    136.44 o 
 -11  13  10     9573.96     9398.80    262.37 o 
 -10  13  10      240.61      251.72     79.04 o 
  -9  13  10     7518.52     7188.27    178.00 o 
  -8  13  10    12780.90    12683.63    291.29 o 
  -7  13  10     4189.25     4011.95    134.79 o 
  -6  13  10    15942.62    15611.47    272.42 o 
  -5  13  10     4871.61     4959.96    123.72 o 
  -4  13  10     9373.83     8890.97    170.02 o 
  -3  13  10     9590.49     9509.39    170.50 o 
  -2  13  10    24522.19    23908.77    386.72 o 
  -1  13  10    14120.23    14148.24    249.96 o 
   0  13  10    31146.69    29936.07    474.76 o 
   1  13  10    13711.59    13856.26    239.61 o 
   2  13  10    23683.40    23452.19    454.17 o 
   3  13  10     9580.43     9540.26    209.41 o 
   4  13  10     9496.41     9400.97    204.66 o 
   5  13  10     5303.15     5241.02    145.14 o 
   6  13  10    15100.22    14307.17    294.57 o 
   7  13  10     3972.56     4023.70    156.08 o 
   8  13  10    12854.50    12827.90    306.84 o 
   9  13  10     7547.42     7534.71    215.63 o 
  10  13  10      209.41      293.91     84.05 o 
  11  13  10     9114.64     8726.67    240.26 o 
  12  13  10     2933.99     2805.37    157.33 o 
  13  13  10     2727.56     2838.49    167.47 o 
  14  13  10     3560.01     3793.38    232.47 o 
 -14  14  10     1630.88     1829.90    162.58 o 
 -13  14  10     1174.79     1179.98    146.50 o 
 -12  14  10     1669.20     2004.96    127.54 o 
 -11  14  10     5213.14     5046.27    198.98 o 
 -10  14  10      390.67      293.88     89.82 o 
  -9  14  10    12813.62    12470.41    278.35 o 
  -8  14  10     2195.69     2229.31    108.35 o 
  -7  14  10     7490.32     7440.51    193.80 o 
  -6  14  10     4775.86     4825.65    124.77 o 
  -5  14  10     1118.39     1009.47     66.13 o 
  -4  14  10    21725.32    20791.76    365.28 o 
  -3  14  10     1232.64     1378.21     69.12 o 
  -2  14  10    18378.34    17748.24    307.34 o 
  -1  14  10    28752.69    27719.39    461.60 o 
   0  14  10     3535.63     3475.31    105.95 o 
   1  14  10    28115.05    27843.48    492.94 o 
   2  14  10    18598.11    18430.24    364.30 o 
   3  14  10     1059.21     1194.95     85.19 o 
   4  14  10    21499.18    21128.32    412.00 o 
   5  14  10     1240.95     1183.73     81.65 o 
   6  14  10     4509.73     4456.21    149.25 o 
   7  14  10     7977.78     7545.61    214.50 o 
   8  14  10     2155.28     2172.59    124.74 o 
   9  14  10    12088.01    11833.12    298.71 o 
  10  14  10      343.20      398.82     88.57 o 
  11  14  10     5227.78     5220.04    179.45 o 
  12  14  10     1525.11     1659.77    140.58 o 
  13  14  10     1138.76     1389.57    149.65 o 
  14  14  10     1544.95     1695.53    151.59 o 
 -13  15  10     2945.03     3198.41    400.77 o 
 -12  15  10     1440.62     1380.37    141.27 o 
 -11  15  10     2209.28     2193.45    153.46 o 
 -10  15  10     4033.23     4073.73    207.72 o 
  -9  15  10     2720.13     2655.20    149.68 o 
  -8  15  10     1488.28     1500.34     92.92 o 
  -7  15  10     3120.31     3102.97    134.20 o 
  -6  15  10    12746.67    12376.93    245.97 o 
  -5  15  10     3536.17     3631.05    113.71 o 
  -4  15  10    18617.52    18455.78    334.75 o 
  -3  15  10    16130.91    16087.85    269.66 o 
  -2  15  10    10263.90     9939.28    189.65 o 
  -1  15  10     2204.30     2202.14     89.53 o 
   0  15  10    11859.66    11369.40    228.02 o 
   1  15  10     2214.08     2159.12    105.49 o 
   2  15  10    10693.19    10132.25    251.75 o 
   3  15  10    16064.41    15895.90    332.09 o 
   4  15  10    19930.68    19459.49    476.79 o 
   5  15  10     3344.81     3285.85    140.53 o 
   6  15  10    12403.37    11602.44    286.70 o 
   7  15  10     3295.06     3060.74    140.92 o 
   8  15  10     2194.50     2260.57    124.79 o 
   9  15  10     2783.60     2559.43    137.08 o 
  10  15  10     4341.49     4543.32    174.26 o 
  11  15  10     1937.88     1897.89    128.27 o 
  12  15  10     1402.91     1353.82    152.65 o 
  13  15  10     3205.40     3555.40    207.59 o 
 -12  16  10     3520.41     4113.69    271.29 o 
 -11  16  10     3554.56     3794.16    487.94 o 
 -10  16  10     1856.62     1986.96    155.44 o 
  -9  16  10     5300.08     5173.57    173.92 o 
  -8  16  10      265.08      163.54     68.90 o 
  -7  16  10     6579.08     6285.80    196.85 o 
  -6  16  10     2105.54     2044.33     95.58 o 
  -5  16  10     2829.94     2815.33    105.00 o 
  -4  16  10     2280.01     2254.19     96.70 o 
  -3  16  10     1512.33     1409.00     78.25 o 
  -2  16  10    11084.66    10931.04    206.76 o 
  -1  16  10    18444.17    17983.34    314.06 o 
   0  16  10    31633.25    31074.51    550.25 o 
   1  16  10    18863.97    18405.04    368.17 o 
   2  16  10    11928.34    11812.11    296.75 o 
   3  16  10     1438.54     1578.38    102.07 o 
   4  16  10     2428.09     2394.09    145.26 o 
   5  16  10     2850.01     2919.85    144.68 o 
   6  16  10     2308.08     2218.48    119.33 o 
   7  16  10     6975.94     6845.80    224.53 o 
   8  16  10      289.81      360.56     88.15 o 
   9  16  10     5274.93     5301.55    189.66 o 
  10  16  10     1721.28     1742.05    122.39 o 
  11  16  10     3558.76     3590.34    211.04 o 
  12  16  10     3956.45     4409.66    229.43 o 
 -12  17  10      792.01      964.14    140.71 o 
 -11  17  10     1328.60     1292.76    154.41 o 
 -10  17  10     5209.09     5065.84    233.85 o 
  -9  17  10     4369.83     4140.32    158.84 o 
  -8  17  10      527.05      586.07     80.12 o 
  -7  17  10     2451.13     2246.82    111.82 o 
  -6  17  10     3386.39     3190.81    132.60 o 
  -5  17  10    30351.36    30156.27    499.66 o 
  -4  17  10    17960.15    17386.36    320.83 o 
  -3  17  10     3025.05     3155.74    107.85 o 
  -2  17  10     3674.11     3624.06    122.91 o 
  -1  17  10     2489.64     2398.65    101.90 o 
   0  17  10     4355.82     4209.08    137.57 o 
   1  17  10     2381.14     2434.01    115.31 o 
   2  17  10     4164.58     4121.46    151.73 o 
   3  17  10     2726.13     2774.92    134.40 o 
   4  17  10    17610.48    17609.03    456.02 o 
   5  17  10    29593.96    28825.43    701.68 o 
   6  17  10     3249.92     3408.35    157.19 o 
   7  17  10     2425.19     2253.50    141.88 o 
   8  17  10      552.44      586.21    103.96 o 
   9  17  10     4641.08     4478.18    195.21 o 
  10  17  10     5517.06     5180.13    225.59 o 
  11  17  10     1348.50     1541.99    158.05 o 
  12  17  10      782.41      860.77    166.16 o 
 -11  18  10     1434.40     1617.37    168.73 o 
 -10  18  10     4362.71     4633.07    255.66 o 
  -9  18  10      732.87      697.20     87.97 o 
  -8  18  10      853.76      842.97     97.50 o 
  -7  18  10     1119.78     1190.89     94.02 o 
  -6  18  10     1874.33     1946.76    120.59 o 
  -5  18  10     3989.22     3580.57    122.33 o 
  -4  18  10      968.61      991.78     79.46 o 
  -3  18  10     4870.26     4784.65    132.80 o 
  -2  18  10     7243.25     7173.35    180.15 o 
  -1  18  10     1863.42     1770.64    106.25 o 
   0  18  10    36022.38    35819.92    703.79 o 
   1  18  10     1866.79     1856.09    105.85 o 
   2  18  10     6440.20     6466.10    212.67 o 
   3  18  10     4480.18     4338.32    167.79 o 
   4  18  10     1147.41     1033.97    132.75 o 
   5  18  10     4492.71     4346.08    191.24 o 
   6  18  10     1814.56     1867.06    127.18 o 
   7  18  10      999.58     1174.28    131.57 o 
   8  18  10      922.54      905.55    117.79 o 
   9  18  10      553.09      584.10    130.39 o 
  10  18  10     4277.37     4429.58    278.31 o 
  11  18  10     1461.06     1972.41    201.21 o 
 -10  19  10     2978.54     2652.77    242.74 o 
  -9  19  10      364.57      406.40     97.64 o 
  -8  19  10     1339.89     1366.71    122.91 o 
  -7  19  10     3329.74     3223.54    152.11 o 
  -6  19  10     4016.40     3813.16    147.73 o 
  -5  19  10    12031.59    11864.82    250.50 o 
  -4  19  10     6748.61     6745.65    170.04 o 
  -3  19  10     1693.26     1737.29     98.41 o 
  -2  19  10     6280.00     6082.86    169.41 o 
  -1  19  10     5677.16     5558.32    173.48 o 
   0  19  10     2381.11     2298.95    125.44 o 
   1  19  10     5443.69     5471.50    211.66 o 
   2  19  10     6164.23     6227.91    223.66 o 
   3  19  10     1848.33     1898.47    124.36 o 
   4  19  10     6738.47     6926.30    311.63 o 
   5  19  10    12214.56    12395.49    390.05 o 
   6  19  10     4044.16     4100.45    188.22 o 
   7  19  10     3261.49     3489.54    192.22 o 
   8  19  10     1187.33     1180.75    174.81 o 
   9  19  10      395.98      481.58    183.80 o 
  10  19  10     3354.54     3181.59    238.99 o 
  -9  20  10     6111.54     6782.24    251.75 o 
  -8  20  10     3273.87     3395.38    190.94 o 
  -7  20  10     2442.86     2619.03    157.58 o 
  -6  20  10      466.12      402.14     87.84 o 
  -5  20  10     1067.74      949.30     76.72 o 
  -4  20  10     5132.40     5201.87    149.63 o 
  -3  20  10     5466.09     5403.07    161.53 o 
  -2  20  10     9227.00     9547.56    233.98 o 
  -1  20  10     2089.30     2211.04    119.21 o 
   0  20  10     8009.50     8009.54    240.69 o 
   1  20  10     2047.84     2001.81    139.85 o 
   2  20  10     9015.99     8538.82    279.46 o 
   3  20  10     5106.38     5423.59    275.26 o 
   4  20  10     5075.56     5295.21    274.05 o 
   5  20  10     1189.41     1098.49    153.13 o 
   6  20  10      380.49      506.75    116.52 o 
   7  20  10     2042.71     2165.49    256.54 o 
   8  20  10     3290.78     3924.92    314.56 o 
   9  20  10     6283.00     6860.88    411.17 o 
  -8  21  10     2612.57     2784.84    170.25 o 
  -7  21  10     3278.10     3415.50    194.28 o 
  -6  21  10     4758.68     4843.28    213.30 o 
  -5  21  10     1275.99     1321.23    112.49 o 
  -4  21  10     1633.06     1594.20    125.41 o 
  -3  21  10     4754.62     4881.22    168.46 o 
  -2  21  10     3861.14     3783.57    148.47 o 
  -1  21  10     6128.05     6178.45    214.31 o 
   0  21  10     7060.91     7322.07    232.78 o 
   1  21  10     6333.65     6727.02    236.54 o 
   2  21  10     3678.87     3760.37    189.47 o 
   3  21  10     4578.50     4545.87    264.41 o 
   4  21  10     1711.95     1560.04    262.55 o 
   5  21  10     1469.51     1673.86    247.89 o 
   6  21  10     4919.34     5077.54    378.72 o 
   7  21  10     2812.08     2709.05    404.50 o 
   8  21  10     2083.24     2181.30    261.35 o 
  -6  22  10      279.62      393.76    117.61 o 
  -5  22  10      385.49      346.26    108.73 o 
  -4  22  10     4614.36     4817.45    207.08 o 
  -3  22  10      109.60       21.51    141.46 o 
  -2  22  10     7235.08     7420.09    292.35 o 
  -1  22  10     1249.91     1276.28    141.97 o 
   0  22  10      639.57      630.20    145.66 o 
   1  22  10     1207.16     1229.02    207.61 o 
   2  22  10     7031.43     7583.12    602.03 o 
   3  22  10      150.93      322.21    206.70 o 
   4  22  10     4315.42     4054.35    391.57 o 
   5  22  10      336.01      321.31    190.17 o 
   6  22  10      349.27      595.69    171.40 o 
  -4  23  10     1702.74     2052.80    235.30 o 
  -3  23  10     4302.86     4470.54    263.90 o 
  -2  23  10     6616.60     7135.07    281.72 o 
  -1  23  10     1231.53     1278.42    147.21 o 
   0  23  10     3228.19     3433.73    203.59 o 
   1  23  10     1300.11     1803.16    228.90 o 
   2  23  10     5923.34     6246.75    398.50 o 
   3  23  10     4478.00     5061.07    427.02 o 
   4  23  10     1788.36     1908.13    287.49 o 
   1   0  11     5828.24     5875.08    146.04 o 
   2   0  11    78541.59    76604.20   1218.34 o 
   3   0  11    41765.52    39603.76    596.35 o 
   4   0  11    29346.20    30319.15    510.51 o 
   5   0  11     1119.69     1311.98    104.16 o 
   6   0  11    15697.68    15002.14    355.05 o 
   7   0  11     3618.21     3421.43    118.04 o 
   8   0  11    44561.86    43628.95    801.14 o 
   9   0  11    16675.65    16172.01    355.90 o 
  10   0  11    14636.90    13389.62    413.41 o 
  11   0  11    13203.41    12555.98    289.87 o 
  12   0  11     5044.36     5414.37    198.60 o 
  13   0  11     1284.03     1323.09    103.60 o 
  14   0  11      937.26     1172.90    110.46 o 
  15   0  11        2.85      -13.55     78.45 o 
  16   0  11     2977.79     2908.24    162.14 o 
  17   0  11      748.79      624.69     97.53 o 
 -17   1  11      460.03      488.62     90.57 o 
 -16   1  11      364.31      217.73     86.07 o 
 -15   1  11     1225.93     1193.42    134.29 o 
 -14   1  11     2893.81     2964.51    155.57 o 
 -13   1  11    30716.06    31022.31    740.30 o 
 -12   1  11     5927.95     5751.55    189.19 o 
 -11   1  11    14993.93    14517.04    364.16 o 
 -10   1  11     1041.03     1186.79     81.90 o 
  -9   1  11    16653.74    16208.99    342.17 o 
  -8   1  11     1762.74     1742.36     94.55 o 
  -7   1  11    95828.98    92928.26   1671.17 o 
  -6   1  11    32516.61    32033.94    562.18 o 
  -5   1  11    22428.45    21443.58    446.94 o 
  -4   1  11     6455.36     6193.02    141.92 o 
  -3   1  11     4707.87     4720.36    123.02 o 
  -2   1  11     7485.97     7112.77    170.59 o 
  -1   1  11    12683.52    12177.89    214.31 o 
   0   1  11     5371.24     5672.90    128.41 o 
   1   1  11    12334.63    12360.94    249.59 o 
   2   1  11     6801.27     6477.24    141.07 o 
   3   1  11     5203.05     5144.01    107.15 o 
   4   1  11     6833.38     6930.16    157.87 o 
   5   1  11    21742.78    21296.42    391.82 o 
   6   1  11    32938.24    32564.86    707.72 o 
   7   1  11    99958.66    95922.85   1675.74 o 
   8   1  11     1395.24     1441.62     74.02 o 
   9   1  11    15097.88    14444.42    343.75 o 
  10   1  11      735.19      854.56     76.03 o 
  11   1  11    15961.22    15930.05    342.09 o 
  12   1  11     6036.19     6075.26    211.93 o 
  13   1  11    29196.51    29374.53    739.74 o 
  14   1  11     2587.68     2427.32    146.66 o 
  15   1  11     1361.31     1339.36    116.52 o 
  16   1  11      354.04      445.18     98.27 o 
  17   1  11      483.76      542.22     99.56 o 
 -17   2  11      769.70      729.24    187.06 o 
 -16   2  11      404.09      330.38     84.19 o 
 -15   2  11      861.97      771.91    100.56 o 
 -14   2  11     2604.13     3049.82    150.80 o 
 -13   2  11     4171.05     3876.44    170.46 o 
 -12   2  11      231.11      388.62     90.63 o 
 -11   2  11    16996.87    16138.65    349.48 o 
 -10   2  11    14855.75    14505.72    327.45 o 
  -9   2  11    29879.17    28691.00    575.68 o 
  -8   2  11    18920.53    18646.73    400.67 o 
  -7   2  11    13653.57    13453.94    282.48 o 
  -6   2  11    34658.42    34650.56    606.26 o 
  -5   2  11    19048.66    18784.37    346.51 o 
  -4   2  11    42658.08    41304.77    654.20 o 
  -3   2  11    49742.12    50663.52    730.38 o 
  -2   2  11    36237.20    36411.23    504.37 o 
  -1   2  11    29722.06    29160.51    419.22 o 
   0   2  11      198.49      359.48     37.76 o 
   1   2  11    29508.15    28969.13    498.42 o 
   2   2  11    33666.14    32541.44    483.50 o 
   3   2  11    49226.19    48316.77    750.45 o 
   4   2  11    43065.57    41576.00    738.73 o 
   5   2  11    18393.68    18157.95    327.25 o 
   6   2  11    36031.77    35501.69    763.67 o 
   7   2  11    14206.60    13591.74    272.72 o 
   8   2  11    19045.18    18786.52    381.20 o 
   9   2  11    29115.44    27843.38    584.77 o 
  10   2  11    14967.71    14785.72    335.27 o 
  11   2  11    16367.12    15765.17    383.06 o 
  12   2  11      333.10      603.64     82.49 o 
  13   2  11     4096.57     3935.00    182.16 o 
  14   2  11     2619.51     2727.78    158.26 o 
  15   2  11      960.76      905.68    114.41 o 
  16   2  11      387.45      475.13    102.68 o 
  17   2  11      631.03      631.87    117.04 o 
 -17   3  11      892.89      780.61    193.15 o 
 -16   3  11     1099.00      914.70    198.68 o 
 -15   3  11     2219.91     2433.47    140.26 o 
 -14   3  11     5573.46     5598.11    257.00 o 
 -13   3  11     3366.53     3530.85    207.85 o 
 -12   3  11      140.83      135.07     93.22 o 
 -11   3  11    37294.24    35780.79    839.50 o 
 -10   3  11     4154.62     4224.94    140.14 o 
  -9   3  11    46860.98    45824.45    942.01 o 
  -8   3  11    22166.79    21782.16    473.46 o 
  -7   3  11    11486.23    11512.98    222.15 o 
  -6   3  11     2458.98     2504.23     90.28 o 
  -5   3  11    42911.23    42862.15    800.78 o 
  -4   3  11    18211.66    18204.85    306.36 o 
  -3   3  11    22364.32    22535.00    374.80 o 
  -2   3  11    31386.38    31321.28    421.43 o 
  -1   3  11    39938.77    40420.00    552.82 o 
   0   3  11      174.40      304.65     34.36 o 
   1   3  11    37820.77    37814.17    622.17 o 
   2   3  11    30831.97    29989.29    452.69 o 
   3   3  11    21880.85    21809.38    354.10 o 
   4   3  11    16582.16    16314.15    300.86 o 
   5   3  11    39407.95    39305.07    611.05 o 
   6   3  11     2314.51     2712.04    153.95 o 
   7   3  11    12515.34    11868.31    265.18 o 
   8   3  11    21472.39    21314.00    432.14 o 
   9   3  11    47283.79    45585.81    846.51 o 
  10   3  11     3414.59     3289.76    149.51 o 
  11   3  11    37429.12    36843.66    867.88 o 
  12   3  11      179.82      288.63     71.80 o 
  13   3  11     3358.34     3452.80    173.75 o 
  14   3  11     5402.71     5511.81    220.39 o 
  15   3  11     1957.08     2110.44    144.63 o 
  16   3  11     1205.37     1334.64    179.62 o 
  17   3  11      822.14      759.07    128.38 o 
 -17   4  11     1887.61     2027.03    237.88 o 
 -16   4  11     3027.11     3223.98    287.83 o 
 -15   4  11     2610.18     2434.35    205.95 o 
 -14   4  11       89.61       42.20     92.99 o 
 -13   4  11     5141.31     4897.87    191.60 o 
 -12   4  11     6419.44     6085.49    216.56 o 
 -11   4  11     9872.97     9856.80    277.90 o 
 -10   4  11     4188.62     4634.22    191.50 o 
  -9   4  11     9280.00     9187.24    244.08 o 
  -8   4  11     6720.22     6821.70    157.98 o 
  -7   4  11    19530.82    19527.63    354.36 o 
  -6   4  11    58918.64    58911.21   1038.75 o 
  -5   4  11    16958.04    16723.29    324.32 o 
  -4   4  11    59208.99    58439.54    963.85 o 
  -3   4  11    17989.97    18301.97    286.75 o 
  -2   4  11    15146.45    15648.10    233.94 o 
  -1   4  11    25989.04    26344.62    353.60 o 
   0   4  11      176.08      303.12     35.37 o 
   1   4  11    23533.78    23419.01    413.82 o 
   2   4  11    16441.61    16301.10    238.12 o 
   3   4  11    19204.26    19644.14    309.53 o 
   4   4  11    57269.30    55573.89    980.76 o 
   5   4  11    15796.24    15581.93    294.70 o 
   6   4  11    68115.67    68453.70   1162.24 o 
   7   4  11    21352.02    20806.34    412.58 o 
   8   4  11     5799.75     5811.50    172.13 o 
   9   4  11    10191.27    10253.92    230.46 o 
  10   4  11     5002.79     5670.61    342.14 o 
  11   4  11     9767.24     9266.15    270.00 o 
  12   4  11     6824.59     7215.79    212.89 o 
  13   4  11     5355.17     5203.05    212.13 o 
  14   4  11      188.26      143.31     93.25 o 
  15   4  11     2772.92     2915.42    191.40 o 
  16   4  11     3157.06     3340.94    210.98 o 
  17   4  11     2082.44     2277.98    197.64 o 
 -16   5  11     1171.97     1329.56    213.25 o 
 -15   5  11     3194.26     3199.19    351.28 o 
 -14   5  11      656.67      572.83     93.88 o 
 -13   5  11     1589.06     1681.61    118.32 o 
 -12   5  11     2201.80     2142.75    154.85 o 
 -11   5  11    30411.38    29867.59    697.13 o 
 -10   5  11    23978.92    22783.36    466.30 o 
  -9   5  11    48844.33    48353.36   1007.52 o 
  -8   5  11    10534.97    10270.78    225.26 o 
  -7   5  11     1521.53     1719.08     70.05 o 
  -6   5  11     1137.98     1332.25     64.77 o 
  -5   5  11    23306.91    22748.21    448.08 o 
  -4   5  11    16040.82    15804.45    291.46 o 
  -3   5  11    73558.80    73396.59    977.20 o 
  -2   5  11    16018.45    16353.39    248.39 o 
  -1   5  11     2031.86     2221.53     62.14 o 
   0   5  11    67195.59    68206.83    962.90 o 
   1   5  11     1562.84     1743.18     60.50 o 
   2   5  11    18074.61    18030.41    248.03 o 
   3   5  11    74036.52    71897.38   1042.25 o 
   4   5  11    15588.01    15480.19    299.23 o 
   5   5  11    21668.55    21036.27    382.65 o 
   6   5  11     1499.03     1683.63     94.23 o 
   7   5  11      951.40     1134.73     84.38 o 
   8   5  11     9608.83     9349.96    219.45 o 
   9   5  11    49640.66    49819.36    976.47 o 
  10   5  11    24586.11    24355.34    507.95 o 
  11   5  11    29795.53    29230.67    614.56 o 
  12   5  11     1590.68     1579.73    106.47 o 
  13   5  11     1642.40     1679.29    140.49 o 
  14   5  11      854.03      899.81    114.19 o 
  15   5  11     2814.74     2896.77    227.91 o 
  16   5  11     1023.66     1066.60    143.44 o 
 -16   6  11      856.41      996.80    201.47 o 
 -15   6  11     9550.39     9108.16    381.91 o 
 -14   6  11     3529.00     3523.58    166.01 o 
 -13   6  11     2042.44     2045.16    123.10 o 
 -12   6  11     3569.23     3581.60    135.95 o 
 -11   6  11     7659.66     7432.43    228.85 o 
 -10   6  11     1697.29     1698.66     87.68 o 
  -9   6  11     3481.00     3454.86    116.39 o 
  -8   6  11    13018.21    12764.38    282.06 o 
  -7   6  11    12512.05    12513.67    253.01 o 
  -6   6  11    10808.61    10607.22    201.18 o 
  -5   6  11    95239.20    91277.09   1437.76 o 
  -4   6  11    35772.00    35460.69    573.05 o 
  -3   6  11     1840.82     1937.84     67.93 o 
  -2   6  11     8594.81     8656.85    160.34 o 
  -1   6  11    19780.79    19467.63    293.46 o 
   0   6  11     1947.77     2327.02     64.24 o 
   1   6  11    22081.90    21886.87    290.76 o 
   2   6  11     9044.28     8897.55    152.84 o 
   3   6  11     2258.93     2184.49     79.18 o 
   4   6  11    35784.80    34487.02    572.88 o 
   5   6  11    91942.74    87613.28   1370.29 o 
   6   6  11    11192.66    10763.53    244.24 o 
   7   6  11    12583.06    12369.46    284.01 o 
   8   6  11    13369.08    13260.95    316.64 o 
   9   6  11     3137.59     2975.51    146.23 o 
  10   6  11     1182.35     1330.06    115.05 o 
  11   6  11     7055.04     6862.63    210.90 o 
  12   6  11     3313.84     3545.54    148.14 o 
  13   6  11     2014.31     2073.71    114.00 o 
  14   6  11     3280.70     3268.39    201.68 o 
  15   6  11     9796.71     9630.75    374.55 o 
  16   6  11      621.16      567.33    130.03 o 
 -16   7  11       80.76      176.23    166.00 o 
 -15   7  11     4255.10     4131.26    181.10 o 
 -14   7  11     3821.38     3985.70    171.17 o 
 -13   7  11     6745.65     6934.44    195.22 o 
 -12   7  11     5403.89     5348.25    189.19 o 
 -11   7  11     6196.01     6300.14    216.83 o 
 -10   7  11    22120.89    22054.86    500.31 o 
  -9   7  11    21415.44    20483.32    419.22 o 
  -8   7  11     1844.20     2016.36    100.47 o 
  -7   7  11    21456.28    20821.39    356.81 o 
  -6   7  11     6338.04     6551.04    142.65 o 
  -5   7  11    23085.51    23067.92    365.14 o 
  -4   7  11    26804.27    26782.32    402.34 o 
  -3   7  11     5191.65     5218.85    109.69 o 
  -2   7  11    15606.57    15472.70    281.20 o 
  -1   7  11    46679.70    45952.52    640.10 o 
   0   7  11   125932.23   124253.54   1549.60 o 
   1   7  11    43460.09    42625.72    571.68 o 
   2   7  11    17338.77    17119.32    258.50 o 
   3   7  11     5327.79     5378.80    130.40 o 
   4   7  11    27922.61    27727.13    505.09 o 
   5   7  11    24435.71    23272.46    465.91 o 
   6   7  11     6916.20     6705.42    179.79 o 
   7   7  11    18975.24    18395.78    415.38 o 
   8   7  11     1642.43     1701.20     99.01 o 
   9   7  11    21329.93    20773.80    407.80 o 
  10   7  11    24329.25    23802.25    445.43 o 
  11   7  11     7077.81     7040.61    279.61 o 
  12   7  11     5124.84     4717.74    169.55 o 
  13   7  11     6131.91     6016.41    204.71 o 
  14   7  11     3584.50     3155.60    193.15 o 
  15   7  11     4320.18     4222.69    238.51 o 
  16   7  11       51.01      -62.59    112.85 o 
 -16   8  11     1852.91     1836.87    191.80 o 
 -15   8  11     5190.63     5374.65    205.03 o 
 -14   8  11     2770.73     2971.69    152.00 o 
 -13   8  11     4657.50     4825.42    201.33 o 
 -12   8  11      469.52      508.14     89.53 o 
 -11   8  11     9519.74     9062.38    278.64 o 
 -10   8  11     5824.83     5549.83    146.13 o 
  -9   8  11     5417.43     5331.06    152.15 o 
  -8   8  11    31352.32    30996.33    618.80 o 
  -7   8  11     3152.86     2938.92     91.29 o 
  -6   8  11      744.85      860.70     56.08 o 
  -5   8  11    44189.00    43476.55    640.06 o 
  -4   8  11     9220.41     8961.81    150.79 o 
  -3   8  11    26082.85    25757.98    387.83 o 
  -2   8  11    28529.92    28301.44    449.17 o 
  -1   8  11     3534.73     3599.93     87.35 o 
   0   8  11    11608.65    11830.29    180.69 o 
   1   8  11     3088.19     3072.63     82.27 o 
   2   8  11    29257.47    29495.18    407.26 o 
   3   8  11    27157.82    25862.73    397.77 o 
   4   8  11     8240.23     7865.06    196.46 o 
   5   8  11    43490.71    41556.93    760.35 o 
   6   8  11      851.72      957.12     75.49 o 
   7   8  11     3591.26     3434.22    131.01 o 
   8   8  11    32554.26    32072.08    587.96 o 
   9   8  11     5605.16     5458.34    164.62 o 
  10   8  11     5178.03     5000.20    183.69 o 
  11   8  11    10301.47    10012.21    251.66 o 
  12   8  11      600.30      578.47     94.57 o 
  13   8  11     4303.27     4074.82    200.87 o 
  14   8  11     2947.80     2950.99    133.42 o 
  15   8  11     5546.78     5300.74    296.99 o 
  16   8  11     2014.22     1825.02    175.88 o 
 -15   9  11     2886.87     2857.26    165.75 o 
 -14   9  11      525.36      570.96     97.74 o 
 -13   9  11     8481.51     8530.69    263.46 o 
 -12   9  11    12456.57    12078.28    335.37 o 
 -11   9  11       21.79       13.94     76.72 o 
 -10   9  11      413.54      402.16     56.26 o 
  -9   9  11     2460.20     2596.84    192.68 o 
  -8   9  11     5970.49     5787.69    161.06 o 
  -7   9  11    61962.90    60031.86    965.37 o 
  -6   9  11     8044.39     8254.02    169.12 o 
  -5   9  11     9096.26     8921.06    159.30 o 
  -4   9  11    18080.38    17911.06    268.24 o 
  -3   9  11      299.47      357.39     43.64 o 
  -2   9  11    31682.37    31189.24    443.95 o 
  -1   9  11    46261.83    45433.20    647.23 o 
   0   9  11    16391.24    16297.84    244.98 o 
   1   9  11    44600.37    43987.34    581.68 o 
   2   9  11    28729.99    28326.21    399.37 o 
   3   9  11      269.40      391.17     44.97 o 
   4   9  11    17559.40    17043.11    345.44 o 
   5   9  11     8675.86     8462.57    195.32 o 
   6   9  11     8001.13     7702.79    201.42 o 
   7   9  11    57805.25    54809.08   1011.51 o 
   8   9  11     5374.42     5291.45    176.84 o 
   9   9  11     3009.03     3074.12    127.60 o 
  10   9  11      421.07      563.55     77.26 o 
  11   9  11       37.93       52.05     82.76 o 
  12   9  11    12232.58    11853.69    382.59 o 
  13   9  11     8952.15     8274.01    316.03 o 
  14   9  11      455.22      542.76     94.31 o 
  15   9  11     2862.66     2488.86    200.31 o 
  16   9  11      372.73      502.90    259.63 o 
 -15  10  11      520.35      658.69     88.27 o 
 -14  10  11     1787.70     1850.87    129.33 o 
 -13  10  11    10568.06    10812.61    322.53 o 
 -12  10  11      823.22      769.49     99.31 o 
 -11  10  11     2996.42     3037.03    124.57 o 
 -10  10  11     7190.08     7079.04    177.41 o 
  -9  10  11    13109.82    12294.81    278.36 o 
  -8  10  11     3687.70     3576.36    129.75 o 
  -7  10  11     8201.05     7960.05    168.46 o 
  -6  10  11     2429.23     2395.75     81.74 o 
  -5  10  11     5703.35     5586.59    121.93 o 
  -4  10  11      188.22      213.18     43.48 o 
  -3  10  11    30744.64    29484.39    440.53 o 
  -2  10  11     3151.47     3150.39     92.53 o 
  -1  10  11    14802.76    14688.11    248.68 o 
   0  10  11    41059.73    40911.69    603.13 o 
   1  10  11    15878.21    15764.08    243.79 o 
   2  10  11     3504.63     3652.83     88.92 o 
   3  10  11    29743.21    29254.18    445.11 o 
   4  10  11      272.31      383.63     58.34 o 
   5  10  11     6627.30     6411.76    156.89 o 
   6  10  11     2818.94     2855.97    104.70 o 
   7  10  11     7430.86     7023.54    197.27 o 
   8  10  11     3537.18     3462.86    144.89 o 
   9  10  11    12909.97    12121.16    274.82 o 
  10  10  11     6481.78     6075.36    197.13 o 
  11  10  11     2763.62     2376.27    143.20 o 
  12  10  11      744.47      750.83    102.90 o 
  13  10  11    11415.97    11363.11    313.74 o 
  14  10  11     1812.63     1951.14    157.89 o 
  15  10  11      441.24      506.21    135.25 o 
 -15  11  11     1958.85     2137.11    150.34 o 
 -14  11  11     3361.97     3765.48    223.51 o 
 -13  11  11     1654.99     1675.93    126.87 o 
 -12  11  11     5271.61     5443.66    207.70 o 
 -11  11  11     1905.25     1676.15    106.42 o 
 -10  11  11      885.69      948.63     59.92 o 
  -9  11  11     3049.80     3120.83    122.13 o 
  -8  11  11     9021.22     8873.32    205.04 o 
  -7  11  11     9229.51     8790.40    186.84 o 
  -6  11  11     5906.73     5895.21    150.57 o 
  -5  11  11    17139.66    16907.26    288.24 o 
  -4  11  11    39867.77    39163.81    591.36 o 
  -3  11  11    10935.51    10792.51    196.48 o 
  -2  11  11    34209.01    33669.18    495.40 o 
  -1  11  11    21923.33    21379.84    358.26 o 
   0  11  11      735.04      780.21     55.96 o 
   1  11  11    22908.59    22431.57    347.11 o 
   2  11  11    32763.70    32892.62    500.09 o 
   3  11  11    12026.05    11863.31    212.18 o 
   4  11  11    39187.64    37822.85    654.79 o 
   5  11  11    18188.80    17679.12    330.25 o 
   6  11  11     6491.81     6211.28    159.12 o 
   7  11  11     9036.43     8487.04    216.19 o 
   8  11  11     9103.46     9140.89    225.76 o 
   9  11  11     3476.80     3225.62    143.19 o 
  10  11  11      755.23      705.24     89.71 o 
  11  11  11     2167.45     2147.51    112.93 o 
  12  11  11     5184.34     5219.60    201.50 o 
  13  11  11     1804.23     1883.02    132.15 o 
  14  11  11     3401.24     3406.50    173.44 o 
  15  11  11     2183.95     2129.06    190.15 o 
 -14  12  11      976.67     1115.67    124.78 o 
 -13  12  11     5481.26     5664.13    222.84 o 
 -12  12  11    11696.56    11797.08    335.10 o 
 -11  12  11     6443.95     6378.82    234.13 o 
 -10  12  11     3607.16     3514.57    134.90 o 
  -9  12  11     4545.23     4316.25    145.79 o 
  -8  12  11     5490.92     5344.00    149.41 o 
  -7  12  11    17168.39    16073.18    349.63 o 
  -6  12  11     5491.98     5186.77    146.91 o 
  -5  12  11     1204.22     1223.82     65.32 o 
  -4  12  11      688.66      782.29     59.51 o 
  -3  12  11    24044.06    23524.75    362.50 o 
  -2  12  11    13903.23    13991.87    257.41 o 
  -1  12  11    18157.35    17403.94    296.45 o 
   0  12  11     8989.22     8624.14    167.87 o 
   1  12  11    17964.51    17331.84    298.42 o 
   2  12  11    15908.12    15869.67    295.91 o 
   3  12  11    23004.34    23052.40    380.73 o 
   4  12  11      640.13      801.40     72.30 o 
   5  12  11     1770.50     1764.41     90.74 o 
   6  12  11     6250.23     5958.64    154.98 o 
   7  12  11    16114.35    15825.83    335.67 o 
   8  12  11     5267.54     5164.92    179.82 o 
   9  12  11     4574.21     4365.09    167.72 o 
  10  12  11     3906.80     3784.62    156.16 o 
  11  12  11     6064.00     5936.01    190.67 o 
  12  12  11    11162.37    10972.40    369.70 o 
  13  12  11     5751.71     5845.17    267.45 o 
  14  12  11      823.30      917.93    127.30 o 
 -14  13  11     2083.84     2480.15    183.22 o 
 -13  13  11      935.33     1008.00    124.50 o 
 -12  13  11      313.08      356.43     78.98 o 
 -11  13  11     3510.72     3247.52    148.85 o 
 -10  13  11     3927.13     3837.93    132.76 o 
  -9  13  11     1281.96     1209.06     91.77 o 
  -8  13  11     3296.62     3445.01    131.19 o 
  -7  13  11     1065.52     1080.09     86.22 o 
  -6  13  11     1074.39      986.08     65.84 o 
  -5  13  11    11272.33    11118.03    204.14 o 
  -4  13  11     9039.52     8957.76    217.93 o 
  -3  13  11    48144.41    47098.85    686.44 o 
  -2  13  11    22927.05    22374.28    366.26 o 
  -1  13  11     9508.15     9244.56    188.14 o 
   0  13  11    16732.64    16908.29    291.59 o 
   1  13  11    10010.60     9860.38    199.86 o 
   2  13  11    21983.32    21908.87    430.51 o 
   3  13  11    48531.01    47187.15    895.97 o 
   4  13  11     9594.86     9731.29    209.18 o 
   5  13  11    10576.27    10328.87    230.98 o 
   6  13  11      943.94      900.29     77.30 o 
   7  13  11      891.29      954.29     93.93 o 
   8  13  11     3312.71     3249.30    148.32 o 
   9  13  11      945.02      922.25     98.02 o 
  10  13  11     3433.65     3510.82    155.54 o 
  11  13  11     3891.59     3684.10    173.95 o 
  12  13  11      287.25      331.84    101.80 o 
  13  13  11      850.23      928.28    137.53 o 
  14  13  11     2007.42     2151.59    192.46 o 
 -13  14  11      410.93      382.00    123.85 o 
 -12  14  11     9345.76     9408.42    331.26 o 
 -11  14  11     1194.77     1288.12    118.92 o 
 -10  14  11      732.32      595.52     73.24 o 
  -9  14  11      734.95      632.33     73.23 o 
  -8  14  11     3497.78     3424.95    133.43 o 
  -7  14  11     6182.70     5766.68    176.60 o 
  -6  14  11     2676.35     2567.83     96.45 o 
  -5  14  11    10092.87     9581.49    195.89 o 
  -4  14  11     5181.27     5110.92    123.79 o 
  -3  14  11     4934.86     4821.68    126.87 o 
  -2  14  11    18321.62    17775.01    312.22 o 
  -1  14  11    11775.58    11857.92    223.48 o 
   0  14  11     2430.07     2423.61     97.37 o 
   1  14  11    11849.52    11773.59    262.42 o 
   2  14  11    19814.85    19046.67    396.53 o 
   3  14  11     5084.67     5153.11    164.50 o 
   4  14  11     5270.61     5436.30    198.52 o 
   5  14  11    11442.13    11227.19    262.52 o 
   6  14  11     2821.27     2789.49    120.27 o 
   7  14  11     6267.86     5970.57    208.62 o 
   8  14  11     3631.68     3537.60    153.86 o 
   9  14  11      793.41      791.89     97.35 o 
  10  14  11      869.56      806.21     99.61 o 
  11  14  11     1361.17     1545.57    112.23 o 
  12  14  11     9533.96     9671.83    361.80 o 
  13  14  11      521.95      628.75    127.61 o 
 -13  15  11     1890.71     1899.27    205.85 o 
 -12  15  11      605.26      521.47    117.15 o 
 -11  15  11     1354.07     1615.53    140.77 o 
 -10  15  11     9581.86     9317.45    304.53 o 
  -9  15  11     3284.44     3178.26    134.37 o 
  -8  15  11      749.38      752.96     87.92 o 
  -7  15  11      282.14      242.30     78.68 o 
  -6  15  11     8907.48     8500.40    197.87 o 
  -5  15  11     4503.25     4413.47    130.29 o 
  -4  15  11     2158.62     2292.05     96.16 o 
  -3  15  11    24461.82    23666.34    378.53 o 
  -2  15  11     6830.73     6595.79    145.75 o 
  -1  15  11    23907.12    23677.33    433.21 o 
   0  15  11    30359.11    29863.54    528.52 o 
   1  15  11    29634.39    28426.85    564.38 o 
   2  15  11     6764.84     6636.36    194.92 o 
   3  15  11    24614.41    24514.39    495.79 o 
   4  15  11     2285.71     2238.80    133.34 o 
   5  15  11     4468.13     4237.57    159.28 o 
   6  15  11     8811.15     8811.09    279.36 o 
   7  15  11      418.75      489.24     87.34 o 
   8  15  11      706.06      694.71     94.83 o 
   9  15  11     3424.44     3302.43    161.48 o 
  10  15  11     9392.29    10022.22    287.06 o 
  11  15  11     1365.78     1412.49    120.69 o 
  12  15  11      763.39      748.50    135.81 o 
  13  15  11     1970.93     2388.35    179.64 o 
 -12  16  11      516.50      395.90    121.32 o 
 -11  16  11      935.95      878.45    186.09 o 
 -10  16  11      881.16      795.46    146.85 o 
  -9  16  11     1358.54     1301.77     94.71 o 
  -8  16  11     2060.81     2077.50    107.90 o 
  -7  16  11      287.99      307.29     83.76 o 
  -6  16  11     8689.93     8652.91    196.00 o 
  -5  16  11    15262.63    14599.41    282.18 o 
  -4  16  11    12915.87    12471.99    259.24 o 
  -3  16  11     3444.25     3237.12    109.02 o 
  -2  16  11     5525.48     5469.77    133.84 o 
  -1  16  11    11189.67    10558.95    213.95 o 
   0  16  11      534.83      593.21     79.18 o 
   1  16  11    11907.39    11611.72    293.79 o 
   2  16  11     5478.84     5420.48    191.89 o 
   3  16  11     3285.43     3159.32    143.81 o 
   4  16  11    12758.87    13015.34    393.73 o 
   5  16  11    14104.79    14039.88    438.38 o 
   6  16  11     7798.52     7699.65    224.24 o 
   7  16  11      288.51      331.68     95.67 o 
   8  16  11     1813.67     1864.80    124.90 o 
   9  16  11     1236.75     1425.93    119.07 o 
  10  16  11      787.58      618.37    118.19 o 
  11  16  11      694.44      678.50    133.18 o 
  12  16  11      556.92      495.15    129.83 o 
 -11  17  11     3121.24     3307.18    213.62 o 
 -10  17  11      566.64      677.73    136.71 o 
  -9  17  11      247.74      247.54     76.80 o 
  -8  17  11      970.05      970.47     89.63 o 
  -7  17  11     2843.16     2782.33    139.88 o 
  -6  17  11     2100.58     2149.77     98.76 o 
  -5  17  11     3324.69     3251.48    119.12 o 
  -4  17  11     3699.89     3753.40    125.05 o 
  -3  17  11     3489.85     3340.66    113.71 o 
  -2  17  11    12165.49    11993.69    246.15 o 
  -1  17  11    37876.14    37207.70    617.64 o 
   0  17  11     5891.07     5824.05    163.97 o 
   1  17  11    37784.53    37492.17    735.27 o 
   2  17  11    13204.07    12888.86    299.25 o 
   3  17  11     3676.91     3501.93    160.61 o 
   4  17  11     3345.07     3363.86    219.49 o 
   5  17  11     3819.85     3854.72    182.96 o 
   6  17  11     2167.92     2080.73    128.93 o 
   7  17  11     2426.13     2250.51    145.98 o 
   8  17  11     1133.26     1140.10    120.80 o 
   9  17  11      305.10      428.09    121.59 o 
  10  17  11      570.35      623.68    133.14 o 
  11  17  11     3096.77     3572.47    213.32 o 
 -11  18  11     1210.78     1447.89    171.15 o 
 -10  18  11      295.76      413.20    135.76 o 
  -9  18  11      139.21       13.54     89.94 o 
  -8  18  11     2434.99     2265.66    117.59 o 
  -7  18  11      388.71      485.65     82.74 o 
  -6  18  11    11466.38    11154.38    267.35 o 
  -5  18  11     5726.32     5478.61    153.08 o 
  -4  18  11     8121.50     7868.43    183.76 o 
  -3  18  11     3333.12     3022.33    110.26 o 
  -2  18  11     1344.26     1342.05     91.26 o 
  -1  18  11     5512.47     5269.25    167.79 o 
   0  18  11     3272.91     3231.11    143.92 o 
   1  18  11     5493.04     5241.08    176.86 o 
   2  18  11     1657.60     1617.07    113.69 o 
   3  18  11     3059.14     2927.83    154.55 o 
   4  18  11     7791.36     7487.52    329.00 o 
   5  18  11     6002.42     5912.46    248.48 o 
   6  18  11    11908.59    12224.03    343.86 o 
   7  18  11      392.08      394.38    115.06 o 
   8  18  11     2565.86     2694.67    220.18 o 
   9  18  11      166.86      136.23    140.60 o 
  10  18  11      251.04      355.38    150.55 o 
  11  18  11     1056.07     1435.36    189.89 o 
 -10  19  11     5123.01     5268.07    336.50 o 
  -9  19  11     1834.22     1884.02    139.84 o 
  -8  19  11      172.80      135.64     90.52 o 
  -7  19  11      552.52      549.47     93.41 o 
  -6  19  11      301.57      370.44     84.71 o 
  -5  19  11     3490.23     3567.42    126.09 o 
  -4  19  11    10265.12    10129.21    223.32 o 
  -3  19  11     9235.61     9089.14    247.91 o 
  -2  19  11     2957.61     2877.18    123.21 o 
  -1  19  11    20871.74    20589.48    407.50 o 
   0  19  11     2144.57     2084.18    120.83 o 
   1  19  11    19519.39    18971.36    459.27 o 
   2  19  11     3358.50     3377.11    153.07 o 
   3  19  11     9286.43     9162.25    276.02 o 
   4  19  11    10250.37     9627.80    387.21 o 
   5  19  11     3367.83     3411.90    268.23 o 
   6  19  11      280.40      130.03    106.49 o 
   7  19  11      491.00      622.70    160.79 o 
   8  19  11      139.19       -8.10    173.12 o 
   9  19  11     1769.98     1732.23    239.05 o 
  10  19  11     5338.72     6047.32    315.78 o 
  -9  20  11      205.25      253.84     98.99 o 
  -8  20  11      801.12      710.08    121.01 o 
  -7  20  11     2002.45     1974.08    143.37 o 
  -6  20  11     4360.21     4377.66    181.33 o 
  -5  20  11     4128.79     4231.07    135.79 o 
  -4  20  11     2049.33     2136.68    111.36 o 
  -3  20  11     1164.97     1230.66     92.71 o 
  -2  20  11     2490.30     2562.00    125.29 o 
  -1  20  11     7673.93     7348.31    208.34 o 
   0  20  11     9664.13     9585.05    271.63 o 
   1  20  11     7970.58     7952.71    260.37 o 
   2  20  11     2213.12     2385.95    148.41 o 
   3  20  11     1101.48      973.55    168.52 o 
   4  20  11     2316.71     2253.01    189.10 o 
   5  20  11     4183.27     4376.67    271.33 o 
   6  20  11     4197.03     4631.18    358.61 o 
   7  20  11     2112.35     2099.13    256.16 o 
   8  20  11      787.84      966.97    213.21 o 
   9  20  11      170.58      310.69    222.34 o 
  -7  21  11      524.81      551.79    121.13 o 
  -6  21  11      333.08      402.32    102.88 o 
  -5  21  11     2353.98     2162.80    136.71 o 
  -4  21  11     3666.13     3440.14    172.59 o 
  -3  21  11    17091.63    17435.16    444.37 o 
  -2  21  11     2090.17     1988.21    144.16 o 
  -1  21  11     5939.90     6093.30    264.27 o 
   0  21  11      640.61      639.68    112.21 o 
   1  21  11     6566.16     6511.62    270.73 o 
   2  21  11     2210.91     2357.46    145.49 o 
   3  21  11    16958.26    16748.89    723.68 o 
   4  21  11     4043.62     3873.47    285.83 o 
   5  21  11     2435.70     2348.38    283.19 o 
   6  21  11      273.90      516.29    176.43 o 
  -6  22  11      486.42      395.21    121.03 o 
  -5  22  11      410.99      422.07     98.64 o 
  -4  22  11      530.96      414.50    109.71 o 
  -3  22  11     2220.23     2209.59    157.87 o 
  -2  22  11     5196.81     5086.27    260.08 o 
  -1  22  11     4062.60     3978.58    249.37 o 
   0  22  11      334.68      314.92    137.98 o 
   1  22  11     3737.56     3645.55    304.21 o 
   2  22  11     4969.70     4793.48    342.63 o 
   3  22  11     2092.33     1992.85    295.62 o 
   4  22  11      567.92      467.03    214.00 o 
   5  22  11      423.19      471.81    194.29 o 
   6  22  11      579.32      977.13    184.12 o 
  -3  23  11     7660.99     8289.76    309.91 o 
  -2  23  11      669.28      573.33    128.07 o 
  -1  23  11     4923.93     5405.21    249.93 o 
   0  23  11     1014.49     1107.63    163.59 o 
   1  23  11     4808.78     5099.27    352.23 o 
   2  23  11      644.05      538.33    190.41 o 
   3  23  11     7497.01     8182.72    578.38 o 
   0   0  12    46594.03    47263.52   1007.55 o 
   1   0  12     4911.40     4788.42    125.01 o 
   2   0  12      871.26      864.81     52.11 o 
   3   0  12       30.64      127.52     35.53 o 
   4   0  12      289.76      444.82     43.15 o 
   5   0  12    37242.57    36617.94    688.07 o 
   6   0  12    85388.14    80976.77   1797.43 o 
   7   0  12    30441.77    30104.90    573.18 o 
   8   0  12    74892.38    73836.50   1323.33 o 
   9   0  12     2955.26     3040.24    126.92 o 
  10   0  12     4990.09     5005.58    199.76 o 
  11   0  12      670.38      700.05     73.75 o 
  12   0  12    22362.70    21927.75    562.27 o 
  13   0  12      322.35      302.90     83.18 o 
  14   0  12    12474.87    12328.64    360.97 o 
  15   0  12     4859.76     4741.22    201.98 o 
  16   0  12      159.17      207.70    110.75 o 
  17   0  12      654.59      713.94    101.96 o 
 -17   1  12      934.52     1045.55    107.37 o 
 -16   1  12      179.88      296.83     89.42 o 
 -15   1  12     1334.39     1247.32    116.31 o 
 -14   1  12      161.02      209.30     74.43 o 
 -13   1  12     1116.02     1216.97    105.49 o 
 -12   1  12     4865.28     4703.43    262.56 o 
 -11   1  12     5480.76     5427.35    179.38 o 
 -10   1  12     9169.96     8706.11    227.44 o 
  -9   1  12    20923.99    20437.12    427.58 o 
  -8   1  12    22354.78    22418.33    413.13 o 
  -7   1  12    36491.50    34589.65    643.03 o 
  -6   1  12    11435.99    10996.91    234.84 o 
  -5   1  12    13872.03    13332.89    305.33 o 
  -4   1  12      797.63      899.18     55.72 o 
  -3   1  12    34217.00    32803.00    445.52 o 
  -2   1  12    16888.10    16375.80    250.80 o 
  -1   1  12    26253.08    25450.20    439.10 o 
   0   1  12   118345.68   120116.48   1806.51 o 
   1   1  12    28004.25    28342.09    442.92 o 
   2   1  12    14437.11    14181.39    254.89 o 
   3   1  12    29963.28    29119.23    477.46 o 
   4   1  12      422.21      418.38     64.32 o 
   5   1  12    13938.43    13797.03    313.55 o 
   6   1  12    11008.76    10848.96    256.58 o 
   7   1  12    35222.22    33711.81    644.14 o 
   8   1  12    20878.64    19227.90    386.15 o 
   9   1  12    20295.46    19295.03    433.10 o 
  10   1  12     9209.25     8933.25    231.74 o 
  11   1  12     5231.64     5295.62    167.46 o 
  12   1  12     4976.70     5013.79    162.56 o 
  13   1  12     1199.88     1282.79    129.82 o 
  14   1  12      119.75      194.84     91.71 o 
  15   1  12     1380.73     1324.49    121.05 o 
  16   1  12      216.69      219.63     94.96 o 
  17   1  12      871.26     1015.25    116.02 o 
 -17   2  12     3603.84     3589.03    432.16 o 
 -16   2  12     2167.97     2038.78    136.04 o 
 -15   2  12     2148.80     2376.29    145.58 o 
 -14   2  12     4581.07     4821.59    191.46 o 
 -13   2  12     3613.29     3525.40    171.39 o 
 -12   2  12    17228.01    16379.04    498.74 o 
 -11   2  12     3243.57     3059.31    120.10 o 
 -10   2  12    25119.44    24666.45    515.91 o 
  -9   2  12       67.00      180.65     63.02 o 
  -8   2  12    53463.42    52260.64    957.27 o 
  -7   2  12    28780.45    28749.53    489.23 o 
  -6   2  12    34718.00    34960.32    612.14 o 
  -5   2  12     7733.70     7667.13    200.57 o 
  -4   2  12    48621.36    47831.07    764.51 o 
  -3   2  12    49955.04    49268.51    695.23 o 
  -2   2  12    44222.95    43669.25    620.45 o 
  -1   2  12     8916.74     8996.50    160.28 o 
   0   2  12     3833.15     3886.22    102.58 o 
   1   2  12     9207.96     9527.23    179.08 o 
   2   2  12    46098.16    46024.43    751.43 o 
   3   2  12    49540.30    48504.38    734.11 o 
   4   2  12    46279.23    44602.53    812.81 o 
   5   2  12     7474.38     7141.76    146.42 o 
   6   2  12    36832.34    35272.29    954.19 o 
   7   2  12    30867.89    30411.07    574.74 o 
   8   2  12    55393.48    53154.61    974.82 o 
   9   2  12      117.58      201.46     49.57 o 
  10   2  12    24930.86    24924.67    526.30 o 
  11   2  12     2706.66     2654.13    132.38 o 
  12   2  12    18303.47    18187.99    417.32 o 
  13   2  12     3757.23     3909.40    183.53 o 
  14   2  12     4676.25     4609.44    202.11 o 
  15   2  12     2080.04     2236.51    148.13 o 
  16   2  12     2218.75     2509.14    158.21 o 
  17   2  12     3759.75     3826.87    317.36 o 
 -16   3  12      120.12      129.62     79.81 o 
 -15   3  12      720.20      800.65     82.02 o 
 -14   3  12     1943.97     1902.26    122.61 o 
 -13   3  12     2804.31     2839.80    163.00 o 
 -12   3  12     7927.91     7480.00    233.81 o 
 -11   3  12    15418.62    15073.76    363.10 o 
 -10   3  12     2284.57     2088.53    107.93 o 
  -9   3  12     2519.12     2596.17    118.40 o 
  -8   3  12    22852.83    22768.49    494.80 o 
  -7   3  12    19371.49    19113.54    362.88 o 
  -6   3  12     4840.54     4911.55    130.75 o 
  -5   3  12    82998.69    80936.61   1469.38 o 
  -4   3  12     4427.83     4627.33    158.61 o 
  -3   3  12    12173.79    11812.41    207.98 o
[truncated: 397,352 more chars]
